# Supplementary material for: Combined RNAseq and ChIPseq Analyses of the BvgA Virulence Regulator of Bordetella pertussis
Source: mSystems. 2020 May 19;5(3):e00208-20. doi: 10.1128/mSystems.00208-20 (PMC7253368; doi:10.1128/mSystems.00208-20)
Supplement: DATA SET S1 [file mSystems.00208-20-sd001.xls]

## Sheet: Tab 1
Tab 1. Total RNAseq results
Locus Tag a	Gene product a	gene a	Rockhopper Log2FC BPSM Mg vs BPSM b	Rockhopper Log2FC BPSMDBvgA vs BPSM b	Rockhopper RPKM in BPSM b	Rockhopper RPKM in BPSM Mg b	Rockhopper RPKM in BPSMDBvgA b	Rockhopper qValue BPSM Mg vs BPSM b	Rockhopper qValue BPSMDBvgA vs BPSM b	SPARTA Log2FC BPSM Mg vs BPSM c	SPARTA Log2FC BPSMDBvgA vs BPSM c	SPARTA Pvalue BPSM Mg vs BPSM c	SPARTA Pvalue BPSMDBvgA vs BPSM c
bp0001	glucose inhibited division protein A	gidA	0.484218	0.933993	682	954	1303	0.00402423	2.29936e-06	0.482511	1.31517	0.0119839	0.0478205
bp0002	glucose inhibited division protein B	gidB	0.42586	0.164119	166	223	186	7.2895e-05	0.000248685	0.49124	0.386126	0.00993929	0.457783
bp0003	ParA family protein	parA, soj	0.197322	-0.17897	539	618	477	0.0088589	0.0245854	0.178874	0.0405694	0.349206	0.939437
bp0004	Putative acetyltransferase, GnaT family	_	0.244307	-0.182864	168	199	148	0.00191004	0.00715128	0.268047	-0.121101	0.146184	0.812179
bp0005	probable chromosome partitioning protein ParB	parB	0.113657	-0.417668	183	198	137	0.00903206	0.028292	0.0382009	-0.752493	0.86254	0.179322
bp0006	L-asparaginase II precursor (pseudogene)	ansB	0.215729	-0.632268	31	36	20	1	1	0.321998	-0.395428	0.155192	0.560953
bp0007	elongation factor Tu	tufA, tuf	-1.7081	-0.921116	6564	2009	3458	6.54526e-38	1	-1.70061	-0.718979	4.12725e-24	0.275817
bp0008	preprotein translocase SecE subunit	secE, prlG	-1.10361	0.274979	2583	1202	3129	0.0498742	1.01992e-07	-1.22372	0.149076	6.60389e-11	0.790769
bp0009	transcription antitermination protein NusG	nusG	-0.947533	1.00094	3078	1596	6166	0.639917	5.74897e-06	-0.957459	1.49183	2.43057e-06	0.0493602
bp0010	50S ribosomal protein L11	rplK, relC	-1.94676	-0.264601	4788	1242	3989	1	3.17055e-14	-1.95921	0.093311	1.39569e-22	0.883382
bp0011	50S ribosomal protein L1	rplA	-2.22729	-1.03294	2655	567	1299	1	3.53204e-58	-2.22583	-0.73973	1.41422e-29	0.220178
bp0013	50S ribosomal protein L10	rplJ	-2.8237	-1.1765	12694	1793	5621	1	2.68964e-58	-2.82679	-0.744447	9.16043e-35	0.273425
bp0014	50S ribosomal protein L7/L12	rplL	-2.99761	-1.64143	4816	603	1545	2.15008e-05	0.612248	-2.9411	-1.27949	1.28884e-30	0.0359008
bp0015	DNA-directed RNA polymerase beta chain	rpoB, groN, nitB, rif, ron, stl, stv, tabD	-1.98016	-1.10438	1661	421	773	7.8518e-05	3.89685e-07	-1.99069	-0.906464	1.69791e-30	0.16848
bp0016	DNA-directed RNA polymerase beta' chain	rpoC, tabB	-1.95304	-1.40393	2025	523	766	0.20908	1.70098e-15	-1.95858	-1.25827	5.19591e-30	0.0629369
bp0017	putative lipoprotein	_	1	1.24793	16	32	38	0.281916	0.00487649	0.865605	1.79658	0.00027007	0.00591649
bp0018	putative membrane protein	_	0.302563	-0.206451	30	37	26	0.672982	7.25224e-06	0.343197	0.62536	0.0661466	0.241372
bp0019	probable two-component sensor protein (Pseudogene)	_	-0.222392	-0.485427	7	6	5	2.32388e-07	0.235242	-0.181842	-0.23012	0.414573	0.693437
bp0020	putative peptidoglycan binding protein	_	-0.192645	-0.192645	24	21	21	2.45367e-12	0.648156	-0.196268	0.0365726	0.401991	0.951884
bp0021	probable two-component response regulator (Pseudogene)	_	-0.231326	0.214739	81	69	94	2.63653e-28	0.1427	-0.142386	0.536184	0.427349	0.300898
bp0022	Two-component response regulator	_	-0.469485	-0.263034	36	26	30	3.85195e-54	0.107678	-0.340502	0.383145	0.105909	0.524353
bp0023	transposase	transposase	0.633872	0.547488	29	45	38	1.02298e-40	0.265921	0.551852	0.9255	0.0204339	0.116606
bp0024	putative racemase (Pseudogene)	_	0.0671142	0.36257	21	22	27	2.63839e-21	0.723104	0.15245	0.794197	0.612964	0.241642
bp0025	conserved hypothetical protein	_	0	0.137504	20	20	22	5.2262e-70	0.910505	0.106073	0.590876	0.707206	0.367205
bp0026	putative thiolase	_	-0.36257	0	9	7	9	1.564e-63	1	-0.458555	0.283735	0.0632311	0.637059
bp0027	MaoC family protein	_	-0.206451	1.45066	15	13	41	0.00442102	1.92374e-05	-0.153992	1.97197	0.568296	0.0105082
bp0028	putative transcriptional regulator	_	-0.152003	0.222392	30	27	35	5.76547e-59	0.872935	-0.216429	0.546013	0.34223	0.364565
bp0029	putative enoyl-CoA hydratase	_	-1	-1	4	2	2	5.70455e-06	0.68675	-0.831609	-0.385426	0.0112369	0.501911
bp0030	conserved hypothetical protein	_	-1	-1	2	0	0	4.70796e-08	1	-0.563516	-1.05019	0.138256	0.108947
bp0031	transposase	transposase	0.713696	0.526069	25	41	36	1	1	0.765181	0.638397	3.20218e-05	0.219648
bp0032	probable transporter	_	-0.415037	-0.125531	12	9	11	1	1	-0.110551	0.405782	0.626053	0.495699
bp0033	glycyl-tRNA synthetase alpha chain	glyQ, glyS(a)	-0.755978	-0.6158	331	196	216	1	1	-0.752764	-0.26166	8.73834e-05	0.635924
bp0034	glycyl-tRNA synthetase beta chain	glyS, glyS(b)	-0.976153	-1.04891	120	61	58	1	1	-0.957652	-0.759794	9.19479e-08	0.158268
bp0035	putative haloacid dehalogenase-like hydrolase	_	-1.40766	-1.81291	130	49	37	1	1	-1.50357	-1.98155	1.38316e-07	0.0142303
bp0036	probable acyltransferase	_	-1.46263	-1.39391	113	41	43	0.895801	0.000130155	-1.46222	-1.18609	1.51979e-13	0.034635
bp0037	conserved hypothetical protein	_	-1.19265	-1.19265	32	14	14	0.119044	4.50535e-07	-1.11371	-0.954992	1.10336e-06	0.103019
bp0038	lactoylglutathione lyase	gloA	-0.0650198	0.363113	1180	1128	1519	1	1	-0.0456232	0.781593	0.822272	0.214891
bp0039	peptide deformylase	_	-0.236377	-0.805037	311	264	178	2.39591e-06	1	-0.17323	-0.503395	0.32231	0.333595
bp0040	C-terminal region of a putative oxidoreductase (Pseudogene)	_	-0.321928	-0.736966	5	4	3	3.86888e-13	1.47837e-48	-0.210603	-0.207543	0.513369	0.719763
bp0041	transposase	transposase	0.678072	0.565597	25	40	37	1	1	0.724439	0.69992	7.31374e-05	0.179259
bp0042	putative lipase (Pseudogene)	_	0	0	0	0	0	0.235927	0.00116556	#N/A	1.86481	#N/A	0.0127947
bp0043	putative exported protein	_	0	-1	6	6	3	1	1	-0.017632	-0.586903	0.952895	0.313075
bp0044	transcriptional regulator	_	0	0	0	0	0	1	1	#N/A	#N/A	#N/A	#N/A
bp0045	putative membrane protein	_	-0.584963	-0.36257	9	6	7	1	1	-0.586824	-0.0178162	0.0170406	0.975049
bp0046	probable malate/L-lactate dehydrogenase (Pseudogene)	_	-0.321928	-2.32193	5	4	0	1	1	-0.436466	-1.10153	0.114326	0.0519828
bp0047	homoserine O-acetyltransferase	metX	-1.11548	-0.584963	39	18	26	1	1	-1.08841	-0.297505	1.77963e-07	0.593904
bp0048	conserved hypothetical protein	_	-0.807355	-1.48543	42	24	15	1	1	-0.752944	-1.07551	0.000829916	0.0659717
bp0049	transposase	transposase	0.798366	0.662965	23	40	38	0.00259754	0.0152758	0.87356	1.11758	5.38431e-06	0.0390738
bp0050	putative integral membrane signal transducer protein	ampG	-1	-2	4	2	0	1	1	-0.624147	-1.41734	0.0348726	0.0313233
bp0051	outer membrane porin protein precursor (Pseudogene)	_	-0.1753	-0.481471	437	387	313	2.04584e-19	2.38711e-59	-0.176259	-0.135845	0.341512	0.805674
bp0053	putative aspartate/glutamate racemase	_	0.289507	-0.169925	9	11	8	1	1	0.151528	-0.582452	0.6479	0.423958
bp0054	glutamate/aspartate transport ATP-binding protein (pseudogene)	gltL	0.331206	0.215729	31	39	36	1	0.120257	0.220444	0.0934858	0.332409	0.872816
bp0055	glutamate/aspartate transport system permease protein	gltK	0.247928	0.584963	16	19	24	0.246891	0.310995	0.236601	0.67909	0.333057	0.224421
bp0056	glutamate/aspartate transport system permease protein	gltJ	0.263034	0.485427	5	6	7	2.36274e-07	0.745186	0.325668	0.488597	0.315281	0.404651
bp0057	amino-acid ABC transporter binding protein precursor	_	0.137504	0.137504	10	11	11	5.60078e-09	1	0.252167	0.530874	0.308733	0.367177
bp0058	transposase	transposase	0.704544	0.530515	27	44	39	1	1	0.799288	1.41608	0.00102723	0.0252455
bp0059	regulatory protein (Pseudogene)	_	-0.459432	-0.758992	22	16	13	0.122695	0.00035413	-0.320229	-0.478875	0.176907	0.42656
bp0060	conserved hypothetical protein	_	-0.501398	0.166489	327	231	367	0.311188	0.118171	-0.5287	0.591782	0.00425183	0.363226
bp0061	putative DNA-binding protein	_	-0.38529	0.528566	512	392	740	1	1	-0.39252	1.29072	0.0396958	0.0572854
bp0062	hypothetical protein	_	0.628684	1.72247	130	201	429	1	1	0.563196	2.16223	0.0150363	0.00343513
bp0063	conserved hypothetical protein	_	1.60486	1.91966	120	365	454	1.52292e-21	5.90586e-62	1.5835	2.39182	4.66398e-12	0.0011059
bp0063A	putative transposase (partial)	_	-0.736966	1.37851	5	3	13	1	1	#N/A	2.23509	#N/A	0.00418139
bp0064	conserved hypothetical protein	_	1.4322	1.61199	282	761	862	1	1	1.43483	2.05171	3.85407e-10	0.00773332
bp0065	putative ferredoxin	_	1.03598	2.05364	99	203	411	1	1	0.864144	2.36971	0.000256828	0.00376108
bp0066	oxidoreductase	_	1.09003	1.3944	132	281	347	1	1	1.07727	1.92042	1.21381e-06	0.0127962
bp0067	integral membrane protein	_	1.26811	1.68314	71	171	228	1	1	1.24616	2.15173	4.51151e-07	0.00455947
bp0068	putative membrane protein (pseudogene)	_	1.37197	1.94596	136	352	524	1	1	1.34434	2.39147	1.25078e-08	0.00180665
bp0069	putative exported protein	_	1.40996	1.66637	178	473	565	1	1	1.41726	2.09187	1.38586e-09	0.00363122
bp0070	putative hydroxylase beta subunit (Pseudogene)	_	0.670583	1.82553	169	269	599	0.120354	0.0137638	0.697639	2.17855	0.0012808	0.0011214
bp0071	transposase	transposase	0.552541	0.357552	30	44	41	1	1	0.569684	0.729341	0.0013926	0.170996
bp0072	transposase	transposase	-0.155871	-0.369415	332	298	257	9.65907e-23	9.35519e-68	-0.192605	-0.0060394	0.350132	0.990785
bp0073	transposase (pseudogene)	transposase (pseudogene)	-0.230006	-0.658566	190	162	121	1	1	-0.235547	-0.210921	0.287875	0.695545
bp0074	heat shock protein	htpG	-1.30359	-0.639824	469	190	301	0.26856	0.0989024	-1.29903	-0.14096	6.86116e-09	0.857559
bp0075	probable glutathione S-transferase	_	-0.722466	-1.34395	33	20	13	1	1	-0.717414	-1.07312	0.0018537	0.0904549
bp0076	N-acetylmuramoyl-L-alanine amidase	ampD	-1	-1.58496	18	9	6	1	1	-1.0993	-1.38272	0.000151864	0.0268923
bp0077	putative exported protein	_	-0.321928	-1.32193	5	4	2	1	1	#N/A	#N/A	#N/A	#N/A
bp0078	putative membrane protein	_	-0.380272	-0.865699	82	63	45	1	1	-0.321078	-0.573957	0.073688	0.282027
bp0079	signal recognition particle protein	ffh	-0.265734	-0.632943	214	178	138	1	1	-0.195283	-0.158521	0.281773	0.763833
bp0080	transposase	transposase	0.568284	0.351472	29	43	37	1	1	0.525971	0.738895	0.0380995	0.216866
bp0081	transposase for IS1002 (pseudogene)	transposase for IS1002 (pseudogene)	-0.19592	-0.19592	63	55	60	5.03724e-21	2.60126e-74	-0.164565	0.222778	0.4398	0.674934
bp0082	lipopolysaccharide biosynthesis protein	bplL, wlbL	0	0.611435	36	36	55	1	1	-0.0284204	0.943258	0.88024	0.10226
bp0083	putative integral membrane protein (Pseudogene)	bplJ, bplK, wlbjK	0.816037	1.42999	71	125	194	1	0.00192111	0.74195	1.64253	3.55853e-05	0.00633709
bp0085	lipopolysaccharide biosynthesis protein	bplI, wlbI	0.883486	1.75673	116	214	392	0.836269	1.97787e-06	0.750091	1.94682	7.43601e-05	0.00171572
bp0086	putative glycosyl transferase	bplH, wlbH	0.474372	1.17603	131	182	296	1	4.01197e-50	0.449845	1.50837	0.0107711	0.00727054
bp0087	probable sugar transferase	bplG, wlbG	0.429508	0.807355	124	167	217	5.36698e-07	2.3099e-44	0.375447	1.36481	0.0559051	0.0208129
bp0088	lipopolysaccharide biosynthesis protein	bplF, wlbF	0.312384	-0.185867	91	113	80	1	1	0.254869	-0.064813	0.153985	0.900077
bp0089	probable glycosyl transferase	bplE, wlbE	0	0.137504	30	30	33	1.92871e-15	1.37937e-65	-0.0732151	0.197788	0.73277	0.733439
bp0090	UDP-N-acetylglucosamine 2-epimerase	bplD, wlbD	0.3614	0.283793	137	176	168	6.94253e-39	1.39855e-65	0.330413	0.373779	0.0622289	0.486241
bp0091	lipopolysaccharide biosynthesis protein	bplC, wlbC	0.389947	0.28886	203	266	248	4.57201e-34	4.01758e-48	0.38166	0.318814	0.0346989	0.559212
bp0092	probable acetyltransferase	bplB, wlbB	0.524842	0.72514	98	141	162	2.02069e-28	2.65809e-38	0.521545	0.953354	0.00565037	0.0705082
bp0093	probable oxidoreductase	bplA, wlbA	0.678939	0.880761	208	333	383	9.1715e-14	1.56216e-79	0.673403	1.21045	0.000504655	0.026947
bp0094	probable heptosyltransferase	rfaC, waaC	-0.0978473	0.783508	61	57	105	1.52589e-13	3.3898e-52	-0.112338	1.18556	0.559193	0.0564618
bp0095	3-deoxy-D-manno-octulosonic-acid transferase	kdtA, waaA	-0.263034	-1.58496	6	5	2	1.33461e-15	2.87028e-26	-0.230639	-1.53974	0.452745	0.0361487
bp0096	putative exported protein	_	-0.718818	-2.05585	79	48	19	1.61649e-21	7.98246e-44	-0.701402	-1.90787	0.0142164	0.003616
bp0097	Bvg accessory factor	baf	-0.514573	-1.32193	10	7	4	7.24682e-08	4.36474e-36	-0.588159	-1.8443	0.135328	0.0113134
bp0098	putative biotin protein ligase	birA	-0.584963	-1	18	12	9	3.35311e-24	9.73865e-64	-0.675941	-0.706077	0.00949105	0.211934
bp0099	putative integral membrane protein	_	0.476438	0.117836	46	64	51	2.88835e-24	4.42738e-37	0.392258	0.311996	0.0325846	0.549357
bp0100	probable ATP-binding component of ABC transporter	_	0.630766	-0.172837	62	96	55	1.16053e-07	2.53488e-58	0.633256	0.0419978	0.000885769	0.940847
bp0101	putative exported protein (Pseudogene)	_	0.447459	-0.796467	33	45	19	1	1	0.445098	-0.852214	0.0361353	0.232771
bp0101A	putative exported protein	_	1	0	0	2	0	0.315735	0.0191732	#N/A	#N/A	#N/A	#N/A
bp0101B	conserved hypothetical protein	_	0.108524	-1	64	69	32	0.334577	0.072286	0.140292	-0.335231	0.448508	0.518606
bp0102	putative penicillin-binding protein precursor	_	-0.203214	-0.252542	411	357	345	0.000249417	1.52706e-09	-0.186291	0.0844433	0.321896	0.877253
bp0103	probable class IV aminotransferase	_	-0.0900637	-0.500429	347	326	246	0.0360796	0.262775	-0.0790314	-0.238625	0.663402	0.650354
bp0104	conserved hypothetical protein	_	0.164456	0.537359	646	724	939	1	1	0.174884	1.00003	0.345698	0.0770865
bp0105	lipoate-protein ligase B	lipB	-0.0411052	-0.237329	178	173	151	1	1	-0.046143	-0.0827929	0.797777	0.873967
bp0106	lipoic acid synthetase	lipA, lip	-0.576265	-1.01077	1075	721	534	1	1	-0.579403	-0.762505	0.00207596	0.177796
bp0107	dTDP-4-dehydrorhamnose 3,5-epimerase	rfbC, rmlC	0.209453	-0.356144	96	111	75	1	0.237194	0.234281	-0.0803576	0.210647	0.878472
bp0108	dTDP-4-dehydrorhamnose reductase	rfbD, rmlD	-0.251539	-1.47393	25	21	9	1	1	-0.222092	-1.33963	0.365875	0.0599347
bp0109	dTDP-glucose 4,6-dehydratase	rfbB, rmlB	-0.296393	-0.771731	70	57	41	1	1	-0.31825	-0.541359	0.0847266	0.30615
bp0110	transposase	transposase	0.747234	0.584963	28	47	42	0.636573	0.00185564	0.7835	1.07329	0.00115464	0.0735256
bp0111	putative membrane protein (pseudogene)	_	0.0780025	-1.16993	18	19	8	0.569323	0.12516	0.138872	-0.902755	0.558966	0.174019
bp0112	cystathionine beta-lyase	metC	-0.397335	-1.11103	54	41	25	1	1	-0.397777	-0.897765	0.0262262	0.106197
bp0113	thiol:disulfide interchange protein DsbA precursor	dsbA	-1.10154	-1.38999	1236	576	472	0.792959	0.0034265	-1.18288	-0.90981	2.39933e-10	0.0986476
bp0114	putative exported protein	_	0.211504	-0.0981804	76	88	71	1	1.59486e-07	0.284696	-0.0275321	0.123287	0.959585
bp0115	arginyl-tRNA synthetase	argS	0.106128	-0.389567	131	141	100	1	1	0.120308	-0.143118	0.523434	0.788062
bp0116	conserved hypothetical protein	_	0.245851	-0.672835	549	651	345	3.53112e-10	3.12552e-30	0.177573	-0.856047	0.324396	0.199763
bp0117	hypothetical protein	_	0.412694	-0.359234	616	820	481	3.41637e-11	6.42443e-49	0.482078	-0.160851	0.00796004	0.767579
bp0118	transposase for IS1663	transposase for IS1663	0.0962153	0.260236	87	93	103	1.75521e-05	3.81829e-19	-0.00111427	0.50902	0.995788	0.383867
bp0119	inner membrane component of binding-protein-dependent transport system	_	0.248821	-1.16146	85	101	38	1	1	0.323679	-0.619927	0.0689379	0.260097
bp0120	inner membrane component of binding-protein-dependent transport system	_	0.46828	-1.10109	133	184	62	6.66319e-05	3.99083e-29	0.490484	-0.696447	0.0167604	0.18328
bp0121	probable extracellular solute-binding protein	_	0.400879	-0.0751875	256	338	243	0.000236252	1.48234e-10	0.396273	0.352015	0.100244	0.570617
bp0122	sugar ABC transporter, ATP-binding protein	_	-0.113211	-0.598637	53	49	35	0.000646311	0.00728816	-0.0790955	-0.320272	0.725192	0.541194
bp0123	putative cAMP phosphodiesterase	_	-0.192645	-0.678072	24	21	15	1	1	-0.162416	-0.432167	0.46336	0.450302
bp0124	transposase	transposase	0.601451	0.478047	29	44	39	0.000193935	3.49327e-05	0.514905	0.749699	0.0466506	0.179494
bp0125	probable ABC transporter, ATP-binding protein (Pseudogene)	_	0.736966	0.485427	15	25	21	0.000235672	0.000134005	1.29393	-0.326109	5.78654e-05	0.60768
bp0126	ABC transporter, permease protein	_	1.32193	0.584963	4	10	6	1.67042e-05	8.55573e-10	1.09732	0.463134	0.000207321	0.414811
bp0127	probable Binding-protein-dependent transport system, permease protein (Pseudogene)	_	1.848	0.678072	5	18	8	3.22526e-07	1.04116e-10	1.67692	0.849523	1.11893e-06	0.130447
bp0128	probable periplasmic solute-binding protein	_	1.5639	0.968291	23	68	45	0.354028	2.88353e-10	1.52637	1.31764	3.20213e-10	0.0283534
bp0129	probable LacI-family transcriptional regulator (Pseudogene)	_	0.754888	1	16	27	32	1	1	0.648778	1.39881	0.0113836	0.015542
bp0130	amidase	_	-2.52356	-2.9386	23	4	3	0.367349	0.655428	-2.19369	-2.25875	4.23157e-18	0.000291252
bp0131	2-isopropylmalate synthase	leuA	0.211165	-0.20359	774	896	673	1	1	0.198901	0.168014	0.324488	0.779072
bp0132	putative membrane protein	_	0.0116347	-0.354283	247	249	194	1	1	0.0139705	-0.261496	0.937109	0.695392
bp0133	RNA polymerase sigma-54 factor	rpoN, glnF, ntrA	-0.685891	-1.30256	37	23	15	6.90712e-05	0.000172328	-0.638349	-1.1029	0.00111933	0.0497735
bp0134	putative bacterioferritin-associated ferredoxin	_	0.347923	0	11	14	11	8.58221e-07	0.00496241	0.329588	0.478444	0.310547	0.397088
bp0135	probable LysR-family transcriptional regulator	_	-0.229482	-0.180572	34	29	30	0.000188773	1	-0.20001	-0.0860609	0.348949	0.899701
bp0136	putative integral membrane protein (Pseudogene)	_	-0.485427	-1.22239	7	5	3	0.000116117	0.212696	-0.426676	-0.79695	0.127566	0.197701
bp0137	transposase	transposase	0.799701	0.427421	27	47	39	1	1	0.425506	1.10009	0.0771078	0.0835757
bp0138	C-terminal region of an outer membrane porin (Pseudogene)	_	-0.359081	-0.0489096	59	46	58	0.0270162	0.329928	-0.186113	0.279257	0.451365	0.637318
bp0139	threonine dehydratase biosynthetic	ilvA	-1.14439	-0.664397	84	38	53	0.336711	0.049216	-1.11207	-0.248338	1.8535e-09	0.651667
bp0140	conserved hypothetical protein (pseudogene)	_	-0.925999	-1.078	19	10	9	0.155316	0.0861603	-0.906487	-0.372516	0.000202305	0.517619
bp0141	probable iron-sulfur binding oxidase	_	0.545306	0.217453	209	305	243	0.00568735	4.27793e-07	0.539214	0.438076	0.00416785	0.444324
bp0142	GntR family transcriptional regulator	_	-1.51457	-1.152	20	7	9	0.0995612	0.0102058	-1.50979	-0.800102	1.01083e-09	0.168375
bp0143	conserved hypothetical protein	_	0	0	0	0	0	1	0.431802	#N/A	#N/A	#N/A	#N/A
bp0144	putative lipase	_	0	0	0	0	0	1	1	#N/A	#N/A	#N/A	#N/A
bp0145	putative enoyl-CoA hydratase/isomerase	_	0	0	0	0	0	0.00991752	0.0144501	#N/A	#N/A	#N/A	#N/A
bp0146	putative hydroxylase (Pseudogene)	_	0	0	0	0	0	1	1	#N/A	#N/A	#N/A	#N/A
bp0148	putative exported protein	_	-0.263034	0.736966	6	5	10	1	0.12155	-0.199907	1.02545	0.434907	0.0987569
bp0149	probable transcriptional regulator	_	0.339206	-0.245756	83	105	70	1.70569e-07	7.29654e-08	0.343204	-0.0859707	0.075383	0.877429
bp0150	conserved hypothetical protein (Pseudogene)	_	-0.245112	-0.830075	32	27	18	7.79678e-15	3.65745e-67	-0.27343	-0.918534	0.292482	0.143685
bp0151	conserved hypothetical protein	_	-0.415037	-1.41504	16	12	6	1	1	-0.342508	-1.61813	0.298985	0.0216806
bp0152	conserved hypothetical protein	_	-0.584963	-0.584963	6	4	4	1	0.776685	#N/A	#N/A	#N/A	#N/A
bp0153	probable dioxygenase	_	-0.112475	0.350497	40	37	51	1	1	-0.136597	0.593876	0.558041	0.326893
bp0154	LysR family transcriptional regulator	brg1	-0.678072	-0.192645	8	5	7	0.195942	1	-0.421262	0.0402184	0.145516	0.944842
bp0155	D-3-phosphoglycerate dehydrogenase	serA	0.0291463	-1.02975	49	50	24	0.00788358	0.00204264	0.105083	-0.806927	0.567265	0.194546
bp0156	putative exported protein	_	-1.41504	-1.67807	16	6	5	0.0225961	0.0394037	-1.46069	-1.4468	8.54378e-06	0.0566761
bp0157	two-component sensor kinase	_	-0.584963	-1.58496	3	2	0	0.00338205	0.101932	-0.614021	-1.31989	0.0401569	0.035027
bp0158	two-component response regulator	_	-0.440573	-1.24793	19	14	8	0.000153169	0.032262	-0.308609	-1.08823	0.202511	0.0514337
bp0159	phosphate regulon sensor protein	phoR, nmpB	-0.530515	-0.893085	13	9	7	3.41402e-05	1.50046e-11	-0.519794	-0.774498	0.0211985	0.182875
bp0160	phosphate regulon transcriptional regulatory protein	phoB	-0.0573332	0.241008	77	74	91	0.0309241	3.7019e-05	-0.100672	0.856475	0.578368	0.111287
bp0161	ubiquinone/menaquinone biosynthesis methyltransferase	ubiE	0.291916	-0.495006	272	333	193	0.00702583	0.924678	0.286776	-0.33015	0.10522	0.560305
bp0162	putative membrane protein	_	0.547278	0.415037	362	529	484	2.76019e-05	0.360414	0.541584	0.681019	0.0133358	0.218851
bp0163	conserved hypothetical protein	_	-0.628031	0	17	11	17	0.000573582	0.0130483	-0.369634	0.772172	0.19457	0.190142
bp0164	probable ubiquinone biosynthesis protein	ubiB, aarF	-0.381429	-0.105795	99	76	92	0.38545	0.0659468	-0.381966	0.167481	0.0321655	0.752436
bp0165	conserved hypothetical protein (Pseudogene)	_	-0.450661	0.394905	451	330	593	1	1	-0.355543	0.932129	0.0674986	0.12973
bp0166	transposase	transposase	0.671377	0.440573	27	43	38	1	1	0.647606	1.00643	0.0113129	0.102816
bp0167	C-terminal region of a probable ABC transporter, ATP-binding protein (Pseudogene)	_	-0.321928	-0.605721	35	28	23	1	1	-0.246927	-0.336603	0.191833	0.531194
bp0168	putative membrane protein	_	-0.758992	-0.758992	22	13	13	1.47161e-18	2.34289e-68	-0.922246	-0.579037	0.00405969	0.328117
bp0169	putative exported protein	_	-0.657608	-0.657608	112	71	71	1	1	-0.761696	-0.350292	9.58914e-05	0.500685
bp0170	putative ATP-dependent RNA helicase	rhlE	-0.343954	-0.137504	231	182	210	1	1	-0.318625	0.508543	0.0805745	0.363604
bp0171	LysE family efflux protein	_	-0.407878	-0.0437214	134	101	130	8.14568e-37	6.58694e-15	-0.461429	0.0134408	0.0279128	0.980776
bp0172	peptide chain release factor 3	prfC, tos, miaD	0.152003	0.930056	243	270	463	1	1	0.00171461	0.447478	0.992544	0.397757
bp0173	putative exported protein	_	0.173332	1.20363	188	212	433	1	1	-0.124025	-0.0696459	0.620291	0.911293
bp0174	bacterioferritin	bfr	0.0255177	0.0938513	1457	1483	1556	1	1	0.0262146	0.652557	0.904554	0.33493
bp0175	transposase	transposase	0.514573	0.415037	28	40	36	0.0413825	0.106347	0.668551	0.585537	0.000206057	0.265963
bp0176	two-component response regulator (Pseudogene)	_	-0.584963	0	3	2	3	0.00852275	0.0130483	-0.417731	0.674623	0.243136	0.252847
bp0177	putative lipoprotein	_	1.19033	0.128584	117	267	129	1	0.044233	1.16755	0.31522	9.40432e-10	0.553872
bp0178	putative lipoprotein	_	-0.874469	-1.87447	11	6	3	0.0323431	0.0190322	-0.773972	-1.462	0.00371277	0.022386
bp0179	conserved hypothetical protein	_	-1.72247	-1.72247	33	10	10	1	1	-1.65089	-1.6031	7.79549e-10	0.00883757
bp0180	methionyl-tRNA synthetase	metG	-0.57447	-0.0864795	274	184	259	1	1	-0.58179	0.152307	0.00185898	0.781101
bp0181	putative exported protein	_	0.1695	1.20479	377	424	869	1	1	0.175388	1.69947	0.32879	0.002291
bp0182	putative iron sulfur binding protein	_	0.232173	0.192645	63	74	72	1	1	0.240538	0.551071	0.180184	0.280516
bp0183	putative exported protein	_	0.222392	-0.921997	36	42	19	1	1	0.197478	-0.789452	0.368233	0.225943
bp0184	putative exported protein	_	0	-0.847997	9	9	5	1.81147e-08	1	-0.0151652	-0.792428	0.942638	0.244516
bp0185	deoxycytidine triphosphate deaminase	dcd, dus, paxA	-0.592342	-0.831055	490	325	276	9.72029e-19	1.45852e-68	-0.625051	-0.61541	0.00051031	0.244408
bp0186	conseved hypothetical protein	_	0.816288	0.120294	46	81	50	1	0.000763169	0.790725	0.225825	0.000604937	0.727758
bp0187	putative lyase	_	-1	-1	2	0	0	0.0028778	0.0797352	#N/A	#N/A	#N/A	#N/A
bp0188	putative acetyltransferase (Pseudogene)	_	0.387023	0.387023	13	17	17	1	1	0.259102	0.730401	0.289863	0.209335
bp0189	hypothetical protein	_	2.32193	2.09576	51	255	218	0.106383	7.4982e-06	2.26374	2.37821	1.52651e-27	8.46142e-06
bp0190	probable orn/arg/lys decarboxylase	_	0.413168	0.520154	386	514	555	0.000611067	0.00924498	0.422558	0.793317	0.0367846	0.174223
bp0191	putative exported protein	_	-0.175087	-0.428843	35	31	26	1	1	-0.158141	-0.20853	0.430127	0.708435
bp0192	transposase	transposase	0.671377	0.374396	27	43	35	1	1	0.609605	0.63231	0.000596695	0.225023
bp0193	superoxide dismutase [Mn]	sodA	0.415037	1	3	4	6	1	1	0.456727	1.4581	0.235234	0.0283298
bp0194	probable metal transporter	_	0	0	0	0	0	1	1	#N/A	#N/A	#N/A	#N/A
bp0195	glycine cleavage system T protein	gcvT	-0.198546	-0.825502	140	122	79	1	1	-0.26801	-0.0527316	0.149356	0.925533
bp0196	glycine cleavage system H protein	gcvH	0.115001	-1.25154	699	757	294	1	1	0.116339	-0.866779	0.571609	0.118278
bp0197	glycine cleavage system P protein	gcvP	0.178848	-1.55596	197	223	67	1	1	0.175617	-1.29974	0.49179	0.0165514
bp0198	putative GntR-family transcriptional regulator	_	-0.387023	-0.332575	34	26	27	0.00170194	0.0122217	-0.321304	-0.164868	0.166848	0.811423
bp0199	conserved hypothetical protein	_	0	-0.584963	3	3	2	1	1	0.0290109	-0.388301	0.922713	0.500492
bp0200	putative exported protein	_	-0.222392	-1.22239	7	6	3	1	1	-0.0942966	-0.80366	0.751515	0.159142
bp0201	probable enoyl-CoA hydratase (Pseudogene)	_	0	0	0	0	0	1	1	#N/A	#N/A	#N/A	#N/A
bp0202	transposase	transposase	0.616671	0.454566	30	46	37	1	1	0.58273	0.811217	0.00170393	0.121922
bp0202A	transposase (pseudogene)	transposase (pseudogene)	0.823122	0.823122	26	46	47	1	1	0.723805	2.63856	0.0437246	0.00136427
bp0203	transposase	transposase	0.671377	0.374396	27	43	35	1	1.70118e-06	0.705244	0.991739	0.00399307	0.0832118
bp0204	putative restriction endonuclease	_	0.395138	-0.356935	365	480	285	1	1	0.389104	-0.122627	0.0347996	0.816947
bp0205	putative exported protein	_	0.469763	-0.313637	1733	2400	1396	1	1	0.462507	0.114639	0.0189983	0.841459
bp0206	thiamine biosynthesis protein	thiC	0.025445	0.146344	281	286	311	0.116032	0.498036	0.0160298	0.649282	0.933995	0.253146
bp0207	putative aldehyde dehydrogenase	_	0.234465	0	17	20	17	1	1	0.17756	0.267445	0.458439	0.662762
bp0208	putative oxidoreductase	_	-0.430634	-0.430634	31	23	23	1	1	-0.389402	-0.334641	0.0538558	0.614714
bp0209	putative GntR-family transcriptional regulator	_	-0.222392	0.192645	7	6	8	1	1	-0.324573	0.478493	0.352353	0.416154
bp0210	transposase	transposase	0.691878	0.369234	26	42	31	1	1	0.585819	0.494697	0.00157648	0.349142
bp0211	transposase	transposase	0.671377	0.469485	27	43	36	0.262208	4.87476e-05	0.750277	0.753509	3.65793e-05	0.152011
bp0212	putative hydrolase	_	-0.211504	-0.211504	22	19	19	1	1	-0.232705	0.365024	0.294577	0.537274
bp0213	putative acetyltransferase	_	-2	-2	4	0	0	0.00157213	0.0557872	-1.14514	-0.671081	0.00348906	0.283041
bp0214	Conserved hypothetical protein	_	-0.458488	-0.912537	191	139	102	5.47154e-05	0.000114652	-0.472032	-0.742368	0.00710712	0.201382
bp0215	phosphoenolpyruvate carboxylase	ppc	-0.632268	-1.14684	31	20	14	0.000101213	3.99029e-05	-0.586733	-0.874847	0.00347446	0.094434
bp0216	autotransporter subtilisin-like protease	sphB1	-8.46352	-8.46761	353	0	0	1	1	-9.84757	-10.0672	9.98873e-212	1.27039e-31
bp0217	3-hydroxybutyryl-CoA dehydrogenase	_	1.34289	0.909235	82	208	154	0.823651	0.00345518	1.31567	1.12579	4.74882e-13	0.039788
bp0218	short-chain fatty acids transporter	_	1.24393	1.17834	171	405	387	1	2.10834e-22	1.24191	1.55683	3.42585e-11	0.00928689
bp0219	probable short-chain dehydrogenase	_	1.3604	0.2824	37	95	45	1	9.75302e-06	1.39011	0.237343	8.63969e-10	0.745595
bp0220	probable transcriptional regulator	_	-0.065095	-0.661198	68	65	43	1	1	-0.0628615	-0.401076	0.729043	0.454431
bp0221	3-oxoadipate CoA-transferase subunit A	catI, pcaI	0.106915	-0.571157	52	56	35	1	1	0.111248	-0.419429	0.619745	0.57198
bp0222	3-oxoadipate CoA-transferase subunit B	catJ, pcaJ	0.329308	-0.660911	117	147	74	1	1	0.33687	-0.591325	0.0596919	0.366389
bp0223	methylmuconolactone isomerase	catC2, mmlJ	0.474909	-0.359081	118	164	92	1	1	0.362114	-0.53896	0.145807	0.416295
bp0224	conserved hypothetical protein	_	0.610649	-0.254421	167	255	140	0.483064	0.0756574	0.588838	-0.26176	0.00258914	0.707646
bp0225	3-oxoadipate enol-lactone hydrolase	catD2	0.626542	-0.21818	57	88	49	0.647664	1.05441e-36	0.546243	-0.245266	0.00478063	0.695566
bp0226	conserved hypothetical protein	_	0.703607	-0.415037	35	57	27	0.845845	0.0184158	0.637267	-0.446582	0.00295455	0.546522
bp0227	phosphate starvation-inducible protein precursor	psiF	0.787719	0.623695	391	675	604	1	0.00178658	0.724234	1.04814	0.000101784	0.0717468
bp0228	transposase	transposase	0.584963	0.343954	28	42	33	0.0126461	8.62916e-10	0.772664	0.819224	0.0020509	0.168244
bp0229	beta-D-hydroxybutyrate dehydrogenase	_	0	0	0	0	0	0.00607725	1.75651e-19	#N/A	#N/A	#N/A	#N/A
bp0230	conserved hypothetical protein (Pseudogene)	_	0.378512	1.07039	10	13	21	0.101006	0.0107493	0.342563	1.39206	0.179651	0.0224504
bp0231	4-carboxymuconolactone decarboxylase	pcaC	1.152	1.78427	54	120	186	1	1	1.14385	2.16211	1.58795e-08	0.000281734
bp0232	probable oxidoreductase (Pseudogene)	_	0.807355	1.16993	4	7	9	1	1	0.700625	1.3696	0.0177165	0.0148717
bp0233	GntR family transcriptional regulator	_	-0.510195	-0.539639	141	99	97	1	1	-0.526797	-0.4199	0.003025	0.413749
bp0234	putative solute-binding periplasmic protein	_	0.214125	0.641546	25	29	39	4.46698e-18	7.4308e-50	0.674244	1.63531	0.00294014	0.011892
bp0235	putative membrane protein	_	0.584963	1.58496	2	3	6	1	1	0.894679	1.92461	0.000617727	0.00118404
bp0236	conserved hypothetical protein (Pseudogene)	_	0	0	0	0	0	1.23433e-17	0.000381707	#N/A	#N/A	#N/A	#N/A
bp0237	putative exported protein	_	0.321928	-1	4	5	2	1	1	0.197036	-1.01842	0.522835	0.111354
bp0238	2-amino-4-hydroxy-6-hydroxymethyldihydropteridi ne pyrophosphokinase	folK	-1.51457	-2	20	7	5	1	1	-1.47787	-1.93472	4.66734e-07	0.0044994
bp0239	poly(A) polymerase	pcnB	-0.947533	-1.19417	135	70	59	1	0.0226196	-0.932753	-1.05914	3.55703e-06	0.0475634
bp0240	conserved hypothetical protein	_	-0.747613	-0.345996	136	81	107	0.00676615	1.79531e-20	-0.754961	-0.496237	5.60174e-05	0.342298
bp0241	conserved hypothetical protein	_	-1.09311	-0.356144	32	15	25	0.00711793	0.000158785	-1.21173	-0.160123	3.24179e-07	0.786657
bp0242	phosphoribosylformylglycinamidine cyclo-ligase	purM, purG	-0.10046	-0.667804	223	208	141	1	1	-0.0756509	-0.398988	0.690852	0.462315
bp0243	tRNA delta(2)-isopentenylpyrophosphate transferase	miaA, trpX	-0.552541	-1.65208	22	15	7	1	1	-0.486898	-1.82775	0.124525	0.0141083
bp0244	DNA mismatch repair protein	mutL	-0.0285692	-0.86507	51	50	28	1	1	-0.0110371	-0.566443	0.94994	0.28909
bp0245	putative membrane protein	dedA	-0.736966	-0.658211	100	60	64	1	1	-0.710973	-0.318007	9.98427e-05	0.539289
bp0246	N-acetylmuramoyl-L-alanine amidase	amiC	0.712471	0.410988	891	1460	1186	1	0.189537	0.697222	0.685531	0.000164321	0.259274
bp0247	conserved hypothetical protein	_	0.381204	0.810076	453	590	796	5.68426e-10	5.54224e-05	0.381459	1.10006	0.0329103	0.0417663
bp0248	fumarate hydratase class II	fumC	0.736966	0.0627358	90	150	94	1	1	0.717399	0.647753	0.000169622	0.226885
bp0249	putative membrane protein	_	-0.736966	0.485427	5	3	7	1	1	-0.474842	0.913618	0.0979324	0.176391
bp0250	putative exported protein	_	-0.271032	-0.588873	1845	1529	1228	1	1	-0.267666	-0.199946	0.141921	0.74777
bp0251	LysR family transcriptional regulator	_	-1.22239	-1.80735	7	3	2	1.81405e-125	7.14984e-87	-0.880371	-1.06394	0.00602556	0.100774
bp0252	gamma-glutamyltranspeptidase	ggt	-0.628031	-1.28011	17	11	7	1.37648e-72	6.36718e-246	-0.574158	-0.904704	0.0174667	0.141091
bp0253	conserved hypothetical protein	_	0	0	0	0	0	2.50279e-14	1.08922e-77	#N/A	#N/A	#N/A	#N/A
bp0254	putative exported protein	_	0	-0.584963	3	3	2	0.00312489	0.000595314	-0.0651997	0.00906186	0.847743	0.988018
bp0255	C-terminal region of a putative oxidoreductase (Pseudogene)	_	-0.514573	-1.32193	10	7	4	1	1	-0.486165	-0.879708	0.0771377	0.176796
bp0256	transposase	transposase	0.725825	0.199309	26	43	31	1	1	0.516959	0.505845	0.00549948	0.332462
bp0257	C-terminal region of TonB dependent receptor protein (Pseudogene)	_	-0.415037	-1	4	3	2	1.26775e-22	2.54432e-66	#N/A	#N/A	#N/A	#N/A
bp0258	conserved hypothetical protein	_	-0.172005	-0.42024	1388	1232	1038	1	1	-0.194721	-0.151072	0.364481	0.787219
bp0259	cytochrome D ubiquinol oxidase subunit I	cydA, cyd-1	-0.646646	-0.781592	1553	992	904	1	1	-0.649001	-0.527981	0.00151465	0.385442
bp0260	cytochrome D ubiquinol oxidase subunit II	cydB, cyd-2	-0.506854	-0.871462	719	506	393	0.247956	0.121425	-0.554191	-0.897559	0.0033293	0.147347
bp0261	putative exported protein	_	0.0419274	-0.00940278	2306	2374	2294	0.0194693	0.641267	-0.0296633	0.0633367	0.918058	0.909852
bp0262	probable ATP-binding component of ABC transporter	_	-0.213404	-0.514573	80	69	56	0.0206245	1	-0.743194	-0.95137	0.000151051	0.118591
bp0263	probable ATP-binding component of ABC transporter	_	-0.584963	-1	6	4	3	1	1	-0.786511	-1.02613	0.00213488	0.202646
bp0264	adenine phosphoribosyltransferase	apt	-1.0651	-0.937716	136	65	71	1	1	-1.11041	-0.848004	5.93791e-08	0.150866
bp0265	probable LysR-family transcriptional regulator (Pseudogene)	_	0.393914	0.158698	86	113	96	1	1	0.388947	0.369137	0.0357489	0.492255
bp0266	putative exported protein	_	0.289507	0.830075	9	11	16	1	1	0.0311011	1.29961	0.924222	0.0289476
bp0267	N-terminal region of an outer membrane porin (Pseudogene)	_	0.415037	1.03953	36	48	74	1	1	0.447756	1.37892	0.0206789	0.00977805
bp0268	transposase	transposase	-0.105795	-0.415037	99	92	75	1.10598e-05	1	-0.672827	-0.536736	0.00454921	0.350061
bp0270	hypothetical protein	_	0.469032	0.937536	177	245	339	0.0027498	0.000119342	0.737748	1.73138	0.00668357	0.00846421
bp0271	hypothetical protein	_	-0.100621	0.659771	475	443	752	1	1	-0.198894	1.26335	0.41952	0.0400415
bp0272	integrase (remnant)	_	-0.730393	-0.730393	73	44	155	7.7546e-18	3.08919e-86	-0.494078	1.47185	0.0596186	0.0164007
bp0273	stringent starvation protein B	sspB	-0.67291	-0.454279	558	350	408	1	0.227984	-0.740466	-0.14128	3.20007e-05	0.801664
bp0274	stringent starvation protein A	sspA, ssp	-0.451914	0.246071	1268	927	1505	0.000647335	0.0561948	-0.374127	0.922969	0.052168	0.182673
bp0275	cytochrome C1 precursor	petC	0.551642	0.215485	657	963	764	0.00129416	0.107367	0.555329	0.670596	0.0041126	0.248484
bp0276	cytochrome B	petB, cytB	0.753102	1.22818	569	959	1333	0.0870177	8.65491e-82	0.755673	1.61193	0.000159657	0.020751
bp0277	ubiquinol-cytochrome C reductase iron-sulfur subunit	petA	0.337598	0.775546	641	810	1099	0.0796965	0.00463352	0.317814	1.23377	0.102636	0.0449985
bp0278	large-conductance mechanosensitive channel	mscL	1.35288	1.95812	498	1272	1935	1	1	1.39842	2.33597	7.61681e-12	0.000934333
bp0279	conserved hypothetical protein	_	-0.315502	0.0255351	56	45	57	1	1	-0.324147	0.153082	0.0720584	0.767446
bp0280	protease	degQ, hhoA	0.662965	1.22239	12	19	28	1	1	0.860991	2.14814	1.47571e-05	0.000377133
bp0281	transposase	transposase	0.768674	0.49304	27	46	38	0.0224286	1.07254e-07	0.672428	0.84307	0.0108251	0.142481
bp0282	putative regulatory protein	_	0	0	5	5	5	1	1	-0.212479	-0.133205	0.546107	0.855446
bp0283	putative 2-hydroxyacid dehydrogenase	_	0	0	0	0	0	2.96641e-16	2.10109e-36	#N/A	#N/A	#N/A	#N/A
bp0284	probable extracellular solute-binding protein, family 5	_	0	0	2	2	2	1	1	0.180551	0.40643	0.588749	0.493173
bp0285	putative acetyl esterase	_	0	0	0	0	0	1.15227e-20	1.58313e-77	#N/A	#N/A	#N/A	#N/A
bp0286	probable transcriptional regulator	_	0.736966	0.222392	6	10	7	1	1	0.948491	1.06807	0.00773447	0.0665942
bp0287	2-isopropylmalate synthase	leuA	-0.584963	-0.584963	3	2	0	1	1	-0.480356	-0.804177	0.129474	0.209318
bp0288	probable transcriptional regulator	_	0	0	0	0	0	1	1	#N/A	#N/A	#N/A	#N/A
bp0289	dihydroxy-acid dehydratase	ilvD	-1.41504	-1.41504	200	75	75	1	1	-1.39872	-1.20598	3.79127e-14	0.029063
bp0290	probable transporter	_	-0.584963	-0.263034	6	4	5	1	0.182624	-0.510722	-0.246322	0.0546375	0.707717
bp0291	probable LysR-family transcriptional regulator	_	-0.387023	-0.765535	17	13	10	1	1	-0.41965	-0.598691	0.0579525	0.335488
bp0292	conserved hypothetical protein (Pseudogene)	_	1.11042	0.471306	44	95	61	1	1	1.05032	0.711051	5.95052e-09	0.160486
bp0294	putative 5'(3')-deoxyribonucleotidase	_	0.0544478	-0.115477	26	27	24	0.217407	1	0.0273071	0.126024	0.902508	0.828917
bp0295	transposase	transposase	0.633872	0.684498	29	45	45	1	1	0.967035	1.8232	5.19765e-05	0.00657581
bp0296	hypothetical protein	_	0.395709	0.395709	263	346	736	0	0	0.418636	1.87386	0.0879322	0.00518453
bp0297	transposase	transposase	0.736966	0.302563	27	45	37	1	1	0.769579	0.702918	7.25575e-05	0.17254
bp0298	conserved hypothetical protein	_	0	0	0	0	0	4.85282e-23	2.4226e-12	0.0387235	0.565747	0.915697	0.369142
bp0299	MarR-family transcriptional regulator	_	-0.162271	-1.30666	47	42	19	8.98401e-18	2.03915e-16	-0.113965	-1.06803	0.636747	0.0745645
bp0300	putative esterase	_	-0.415037	0	16	12	16	1.70097e-23	3.40676e-05	-0.43123	0.495805	0.062452	0.39347
bp0301	putative ABC transporter substrate binding protein	_	0.295456	0.386058	176	216	230	0.305674	0.0869271	0.295133	0.713017	0.148159	0.18456
bp0302	probable branched-chain amino acid transport system, permease component	_	0.664816	0.871267	41	65	75	1	1	0.67122	1.35769	0.000880421	0.028091
bp0303	probable branched-chain amino acid transport system, permease component	_	-0.0780025	-0.341037	19	18	15	0.0670499	0.0520838	-0.115045	-0.019801	0.615398	0.973167
bp0304	putative branched-chain amino acid transporter, ATP-binding protein	_	-0.0671142	-1.65208	22	21	7	0.00133288	0.0751295	-0.0911967	-1.70087	0.710358	0.0226311
bp0305	high-affinity branched-chain amino acid transporter, ATP-binding protein	_	0.0901978	-1.49476	31	33	11	0.000124755	0.0165227	0.106584	-1.09321	0.636405	0.0627853
bp0306	probable bifunctional hydroxylase/oxidoreductase (Pseudogene)	_	-0.777608	0.321928	12	7	15	5.41314e-07	0.00623979	-0.667003	0.732143	0.00269561	0.227743
bp0308	probable short chain dehydrogenase (Pseudogene)	_	0	0	0	0	0	2.17348e-07	0.00380703	#N/A	#N/A	#N/A	#N/A
bp0309	putative enoyl-CoA hydratase/isomerase	_	-1	-1.32193	10	5	4	5.45111e-08	1	-1.01168	-1.16054	0.00032337	0.0399495
bp0310	putative acyl-CoA dehydrogenase	_	0	0	0	0	0	0.000163859	0.0913955	#N/A	#N/A	#N/A	#N/A
bp0311	probable acid-coenzyme A ligase	_	0	0	0	0	0	3.66395e-09	4.12547e-08	#N/A	#N/A	#N/A	#N/A
bp0312	probable 4-hydroxybenzoyl CoA thioesterase	_	0	0	0	0	0	1	1	#N/A	#N/A	#N/A	#N/A
bp0313	conserved hypothetical protein	_	-0.736966	-0.321928	5	3	4	8.92789e-20	6.23596e-68	#N/A	-0.152196	#N/A	0.807316
bp0314	conserved hypothetical protein	_	-0.347923	-1	14	11	7	1	1	-0.338748	-0.687648	0.221721	0.308914
bp0315	glutamate-1-semialdehyde 2,1-aminomutase	hemL, gsa, popC	0.210897	-0.896907	108	125	58	1	1	0.196927	-0.808798	0.295376	0.225756
bp0316	thiamine-phosphate pyrophosphorylase	thiE	0.192645	-0.485427	7	8	5	1.88946e-18	4.26533e-56	0.0355991	-0.497692	0.923186	0.475252
bp0317	phosphomethylpyrimidine kinase	thiD	-0.0780025	-0.440573	19	18	14	1	1	-0.0105455	-0.0327156	0.965854	0.954231
bp0318	rubredoxin	rubA	0.168735	0.195508	943	1060	1081	1	0.0453513	0.141045	0.58374	0.516382	0.274507
bp0319	putative transcriptional regulator	_	-0.141774	-0.370715	609	552	471	1	1	-0.147686	-0.219488	0.40813	0.71615
bp0320	conserved hypothetical protein	_	-0.0493277	-0.402965	119	115	90	1	1	-0.246835	-0.589345	0.390895	0.38834
bp0321	aspartate carbamoyltransferase	pyrB	-0.301656	-0.236067	53	43	45	1	1	-0.313656	-0.0468225	0.127541	0.935244
bp0322	dihydroorotase	pyrC, pyrC', pyrX	0	-1.58496	3	3	0	1	1	0.0627868	-0.995891	0.859942	0.259626
bp0323	acyltransferase	_	-0.556393	-0.736966	25	17	15	1	1	-0.582324	-0.5787	0.0110621	0.33822
bp0324	diadenosine-tetraphosphatase	apaH	-0.366985	-0.792007	187	145	108	0.185895	0.485637	-0.458547	-1.18834	0.0318519	0.0816933
bp0325	putative membrane protein	_	-0.374396	-0.232043	175	135	149	0.394658	0.0141043	-0.507282	-0.106543	0.00563635	0.840749
bp0326	monofunctional biosynthetic peptidoglycan transglycosylase	mtgA	0.0794345	-0.173332	53	56	47	1	1	0.079876	0.0520546	0.686819	0.922988
bp0327	transposase	transposase	0.514573	0.271302	28	40	35	0.182249	6.61418e-06	0.602452	0.609059	0.00124079	0.244037
bp0328	conserved hypothetical protein	_	0.807355	0	4	7	4	0.180098	0.110171	1.34049	#N/A	0.000815117	#N/A
bp0329	putative coenzyme A ligase	_	1	0	0	2	0	1	1	0.465901	-0.490423	0.148077	0.441095
bp0330	conserved hypothetical protein	_	0	0	0	0	0	1	1	#N/A	#N/A	#N/A	#N/A
bp0331	conserved hypothetical protein	_	-1	0	2	0	2	0.109601	0.140278	#N/A	#N/A	#N/A	#N/A
bp0332	conserved hypothetical protein	_	0.807355	-0.415037	4	7	3	0.1342	0.0880552	0.665512	0.305217	0.0356597	0.596416
bp0333	metallo-beta-lactamase family protein	_	0.485427	-0.247928	75	105	64	0.000167228	0.128303	0.47048	0.0229525	0.00977276	0.965474
bp0334	putative exported protein	_	0.321928	0	12	15	12	2.76019e-05	0.00105353	0.0125931	-0.466712	0.960888	0.396643
bp0335	LysR-family transcriptional regulator (Pseudogene)	_	-0.182653	-1.4517	185	163	68	0.00036526	3.28152e-09	-0.185079	-1.36413	0.301654	0.0296427
bp0336	putative exported protein (pseudogene)	_	-0.0660892	-0.818162	67	64	38	1	2.07058e-191	-0.0725147	-0.489448	0.739003	0.382226
bp0337	putative exported protein	_	0.137504	-1.73697	20	22	6	2.33373e-08	0.000922105	0.261758	-1.51735	0.268551	0.0536122
bp0338	putative membrane protein	_	-0.584963	-0.584963	3	2	2	1	1	-0.474582	-0.632988	0.119223	0.305814
bp0339	methylated-DNA--protein-cysteine methyltransferase	ogt	0	-1	2	2	0	0.552429	5.42833e-07	#N/A	#N/A	#N/A	#N/A
bp0340	alkylated DNA repair protein	alkB, aidD	-1	-1	2	0	0	0.908167	0.390836	#N/A	#N/A	#N/A	#N/A
bp0341	conserved hypothetical protein	_	0	-1	4	4	2	0.572553	0.155789	0.121088	-0.757401	0.733891	0.281821
bp0342	conserved hypothetical protein	_	0	0	0	0	0	1	1	#N/A	#N/A	#N/A	#N/A
bp0343	putative ATP-binding component of hemin transport system	bhuV	0.321928	-1	4	5	2	1	1	0.0498251	-0.984104	0.877005	0.134369
bp0344	putative hemin permease	bhuU	0.584963	-1	2	3	0	1	1	0.252097	#N/A	0.506157	#N/A
bp0345	putative hemin binding protein	bhuT	0	-1	2	2	0	1	1	-0.168012	-0.826538	0.673784	0.275707
bp0346	putative hemin transport protein	bhuS	0.0972972	-0.568284	43	46	29	1	1	0.115832	-0.326687	0.571562	0.571707
bp0347	outer membrane heme receptor	bhuR	0.415037	0.736966	3	4	5	1	1	0.355394	0.641132	0.138377	0.257098
bp0348	heme uptake transmembrane sensor	hurR	0	0	0	0	0	9.8278e-24	2.35152e-61	-0.411893	-0.165229	0.341916	0.790217
bp0349	heme uptake regulator	hurI	-0.263034	0.115477	12	10	13	1	1	-0.282265	0.338348	0.284684	0.541007
bp0350	hypothetical protein	_	-0.604699	-0.782095	184	121	107	0	4.21938e-71	-0.589608	-0.594429	0.00362415	0.363626
bp0351	putative ferredoxin	_	0.82103	3.25802	30	53	287	0.464534	0.143156	0.893354	3.99384	0.000303767	1.39093e-07
bp0352	hypothetical protein	_	0.628031	1.7885	22	34	76	1	0.00278993	0.624689	1.91382	0.0414966	0.00166264
bp0353	putative ferredoxin	_	0.383915	1.68137	82	107	263	1	0.628252	0.408319	2.19284	0.0730766	0.00318086
bp0354	probable ornithine cyclodeaminase	_	0.415037	0.736966	6	8	10	1	0.38749	0.486143	1.44495	0.132354	0.0197241
bp0355	transposase	transposase	0.657112	0.222392	26	41	35	0.0445984	0.00615255	0.591238	0.609125	0.025526	0.285069
bp0356	GntR-family transcription regulator	_	0.0289999	-0.0370893	197	201	192	0.354899	0.0476571	0.0332795	0.13007	0.848592	0.819066
bp0357	putative membrane protein	_	-0.308122	-0.291049	104	84	85	1	1	-0.283611	-0.117229	0.168946	0.860145
bp0358	putative membrane protein	_	-0.222392	1.38904	21	18	55	0.976695	0.0180894	-0.166608	1.7767	0.434349	0.00212065
bp0359	conserved hypothetical protein	_	0.658963	1.09192	76	120	162	0.000332208	0.283393	0.664213	1.34326	0.000289205	0.0094795
bp0360	probable aldehyde dehydrogenase	_	0.289507	0.289507	45	55	55	0.000352711	0.000230177	0.236905	0.39012	0.212432	0.458607
bp0361	conserved hypothetical protein	_	0.280108	0.514573	56	68	80	1	1	0.230541	0.63881	0.286757	0.285298
bp0362	CDP-6-deoxy-delta-3,4-glucoseen reductase	_	0	-0.115477	13	13	12	0.00139389	2.80097e-15	0.093963	0.122063	0.685134	0.840335
bp0363	probable extracellular solute-binding protein	_	-0.176878	-0.490986	52	46	37	0.184146	0.0227896	-0.191055	-0.209976	0.33967	0.71056
bp0364	putative exported protein	_	-0.431716	0.481869	58	43	81	0.000369108	2.65441e-13	-0.351796	0.881664	0.0736374	0.10628
bp0365	transposase	transposase	0.588468	0.0104166	137	206	139	1	0.0024931	0.591252	0.00561986	0.00291551	0.993945
bp0366	putative universal stress protein (Pseudogene)	_	0.0786098	-0.795859	125	132	72	0.357868	2.1012e-08	0.108479	-0.811269	0.580386	0.444005
bp0367	putative membrane protein	_	-0.192645	-0.884523	24	21	13	1	3.82115e-16	-0.139733	-0.658827	0.52808	0.295676
bp0368	NADP-specific glutamate dehydrogenase	gdhA	-0.711875	0.485427	95	58	133	0.409971	6.38269e-20	-0.679861	1.03491	0.000146545	0.108597
bp0369	putative endonuclease	_	-0.0268666	0.310168	271	266	336	0.76632	7.25189e-05	-0.00298356	0.865583	0.986836	0.151099
bp0370	orotate phosphoribosyltransferase	pyrE	0.389947	1.08453	58	76	123	0.905331	5.92796e-13	0.397348	1.34888	0.0293562	0.0162968
bp0371	glutamyl-tRNA(GLN) amidotransferase subunit B	gatB	-1.16746	-0.814785	146	65	83	1	0.0567196	-1.16442	-0.763185	4.52676e-11	0.15677
bp0372	glutamyl-tRNA(GLN) amidotransferase subunit A	gatA	-1	-1	38	19	19	0.469566	0.00126343	-1.01014	-1.34146	4.61827e-06	0.0623479
bp0373	glutamyl-tRNA(GLN) amidotransferase subunit C	gatC	-0.697971	0.0389941	73	45	75	1	0.00644725	-0.627089	0.638936	0.00496608	0.27093
bp0374	rod shape-determining protein	mreB, envB, rodY	-0.469163	0.314791	688	497	857	6.58207e-06	8.62663e-47	-0.465093	0.727512	0.0147585	0.242158
bp0375	rod shape-determining protein	mreC	-0.830075	-1.48187	80	45	29	0.000101213	0.00269166	-0.783068	-1.38974	3.06287e-05	0.0430273
bp0376	rod shape-determining protein	mreD	-1.06817	-1.32193	65	31	26	4.24697e-05	8.32197e-26	-1.04696	-1.26858	5.07231e-05	0.108884
bp0377	penicillin-binding protein 2	mrdA, pbpA	-0.904422	-0.797507	73	39	42	2.0518e-05	4.78892e-11	-0.893306	-0.653072	1.97937e-06	0.26473
bp0378	rod shape-determining protein	mrdB, rodA	-1.14684	-0.671946	93	42	59	0.00138472	8.51846e-08	-1.16232	-0.449262	7.3649e-08	0.381627
bp0379	putative L-lactate dehydrogenase	ldh	-0.889442	-2.26559	452	244	94	0	0	-0.898932	-2.16968	0.000152719	0.00249157
bp0380	putative Sodium:sulfate symportert	_	-0.80151	-2.55313	1478	848	252	1	2.04315e-22	-0.811582	-2.49368	0.00217036	0.00186634
bp0381	putative TetR-family transcriptional regulator	_	0.126377	-0.13852	142	155	129	1.73986e-21	9.1261e-58	0.164678	-0.0383456	0.353984	0.941348
bp0382	putative hydrolase	_	-0.214125	-0.536053	29	25	20	1	0.000334734	-0.280098	-0.768317	0.211832	0.181444
bp0383	acetylglutamate kinase	argB	0.153422	-0.105825	508	565	473	1	1	0.139738	0.288359	0.455359	0.608252
bp0385	putative exported protein	_	-0.662965	-0.0345802	380	240	371	4.49689e-08	1	-0.665911	0.353417	0.000316207	0.572272
bp0386	putative thioredoxin	_	-0.20213	0.0645609	436	379	457	1.88946e-18	3.3745e-73	-0.168859	0.432267	0.337092	0.427011
bp0387	putative exported protein	_	-0.238787	-0.572788	177	150	119	1	1	-0.235257	-0.39685	0.184461	0.440755
bp0388	probable phosphosugar isomerase	_	-0.434628	-0.254719	173	128	145	1	1	-0.496399	-0.356183	0.00715745	0.493012
bp0389	conserved hypothetical protein (Pseudogene)	_	0	0	0	0	0	1	1	#N/A	#N/A	#N/A	#N/A
bp0390	putative tetrapyrrole methylase	_	0	-1.58496	3	3	0	1	1	-0.197375	#N/A	0.640656	#N/A
bp0391	methylated-DNA--protein-cysteine methyltransferase	ogt	0.241008	-0.289507	11	13	9	1	1	0.6165	1.42887	0.0062679	0.0295689
bp0392	transposase	transposase	0.63743	0.454566	27	42	37	1	1	0.569798	0.68412	0.0197848	0.237267
bp0393	putative membrane protein (Pseudogene)	_	0.137504	0	20	22	20	1	1	0.144698	0.33485	0.588365	0.583363
bp0394	putative membrane protein	_	0.769702	0.577057	61	104	91	0.00150074	1	0.804838	0.876526	3.2067e-05	0.102236
bp0395	putative exported protein	_	-0.436099	-0.616671	23	17	15	1	1	-0.412903	-0.536152	0.0846733	0.465114
bp0396	putative membrane protein	_	-1.14202	-1.0458	64	29	31	1	1	-1.06096	-0.987666	1.40387e-05	0.0942809
bp0397	conserved hypothetical protein	_	-3.32193	-3.32193	20	2	2	2.84834e-05	1.3764e-07	-3.33973	-2.59517	4.83014e-29	0.000374213
bp0398	putative membrane protein	_	-4.16993	-4.16993	18	0	0	1	1	-3.98149	-3.80156	1.90165e-41	1.83959e-08
bp0399	putative glycosyl transferase	_	-2.9386	-4.52356	23	3	0	1	1	-2.29255	-2.93316	2.70903e-17	6.93715e-06
bp0400	putative acetyltransferase (pseudogene)	_	-0.384664	-0.747234	47	36	28	2.25742e-15	2.06497e-06	-0.33882	-0.331388	0.118853	0.583305
bp0401	transposase (Pseudogene)	transposase (Pseudogene)	0.584963	0.440573	28	42	38	1	1	0.550746	0.592516	0.00284962	0.256831
bp0402	putative sodium/glutamate symport carrier protein	gltS, gltC	0.271302	-0.536053	29	35	20	1.24508e-05	1.30507e-08	0.264785	-0.340571	0.171543	0.56269
bp0403	putative exported protein	_	0.321928	-0.415037	8	10	6	6.32785e-27	1.2236e-72	0.416814	-0.417546	0.0723624	0.520961
bp0404	putative short-chain fatty acids transporter	atoE	-0.901436	-1.19368	198	106	87	0.000113685	2.0271e-30	-0.89834	-0.884642	9.81004e-07	0.0961834
bp0405	putative membrane protein	_	-0.293731	-1.04793	152	124	74	0.000582445	6.30487e-30	-0.253961	-0.974652	0.231954	0.256781
bp0406	DNA polymerase III, epsilon chain	d_Q, mutD	-0.632943	-0.834576	107	69	60	9.18295e-07	2.01671e-24	-0.628693	-0.729933	0.000495148	0.164194
bp0407	probable membrane protein (Pseudogene)	_	-0.0824622	-0.469485	18	17	13	3.48974e-07	1	-0.017156	-0.186263	0.94465	0.734619
bp0408	transposase	transposase	0.657112	0.526069	26	41	36	4.16286e-18	4.07926e-61	0.720669	0.710947	0.000125996	0.175855
bp0409	N-terminal region of elongation factor G (Pseudogene)	fusA', fus', far'	1.00605	0.45391	119	239	163	1	1	1.0175	0.925977	6.33084e-08	0.0904343
bp0410	putative universal stress protein	_	0.531212	-0.487658	2069	2990	1477	0.376735	0.933012	0.531901	-0.404921	0.00572303	0.565926
bp0411	conserved hypothetical protein	_	-0.0713846	-0.575115	145	138	98	1	1	-0.0935327	-0.357718	0.610397	0.5231
bp0412	putative GntR-family transcriptional regulator	_	-0.584963	-1.58496	3	2	0	1	1	-0.462405	-1.1142	0.161484	0.137845
bp0413	C-terminal region of elongation factor G (Pseudogene)	fusA', fus', far'	0	0	4	4	4	0.00141279	2.19325e-05	-0.336967	0.0476011	0.192578	0.931906
bp0414	putative Mg(2+) transporter	_	0.157541	-0.612977	26	29	17	1.16133e-07	1.34743e-13	0.132525	-0.330776	0.570717	0.583765
bp0415	putative membrane protein	_	-0.232661	-0.128324	47	40	43	1	1	-0.262427	0.181326	0.189158	0.741603
bp0416	conserved hypothetical protein	_	0	-0.736966	5	5	3	1	1	-0.148842	-0.513066	0.615387	0.544498
bp0417	probable enoyl-CoA hydratase	_	1	0	0	2	0	1	1	#N/A	#N/A	#N/A	#N/A
bp0418	putative exported protein	_	1	0	0	2	0	1	1	0.217959	-0.231203	0.590335	0.750615
bp0419	LysR-family transcriptional regulator	_	0.358048	-0.0944647	142	182	133	1	1	0.367031	0.115953	0.0535136	0.83281
bp0420	probable acyl-CoA dehydrogenase	_	0	-1	4	4	2	1	1	-0.157622	-0.956643	0.577674	0.145687
bp0421	putative acyl-CoA dehydrogenase	_	0	0	0	0	0	1	1	#N/A	#N/A	#N/A	#N/A
bp0422	probable thiolase	_	1	-1	2	4	0	1	1	0.809217	-0.418404	0.0100313	0.523136
bp0423	putative fatty acid CoA ligase (Pseudogene)	_	0.652077	0	7	11	7	1	1	0.709122	0.302475	0.00173278	0.599456
bp0424	transposase	transposase	0.758992	0.280108	26	44	34	1	1	0.789401	1.1317	0.00249366	0.052424
bp0425	probable LysR-family transcriptional regulator	_	-0.415037	-0.540568	32	24	22	1	1	-0.524092	-0.559846	0.0117466	0.398308
bp0426	cold shock protein	cspA	-0.0900753	-0.766009	1520	1428	895	1	1	-0.123317	-0.412555	0.651861	0.461705
bp0427	putative exported protein	_	0.962525	0.621488	39	76	60	0.00343481	0.16838	0.939384	0.932022	7.6898e-06	0.117729
bp0428	putative GntR-family transcriptional regulator	_	0.0614005	-0.665581	184	192	116	1	1	0.0339737	-0.488031	0.872377	0.355975
bp0429	delta-1-pyrroline-5-carboxylate dehydrogenase precursor	_	-0.222392	-1.22239	7	6	3	1	1	-0.46667	-1.24861	0.0603605	0.0275258
bp0430	short-chain fatty acids transporter	_	-0.106915	-0.807355	14	13	8	0.0105283	2.66517e-34	-0.167446	-0.505296	0.450232	0.408871
bp0431	putative molybdopterin oxidoreductase	_	0	-1.58496	3	3	0	0.00433905	0.000132538	-0.202052	-0.70621	0.383262	0.216305
bp0432	conserved hypothetical protein	_	1.22707	0.750022	44	103	74	1	0.0386929	1.2067	1.03659	1.05427e-07	0.0874481
bp0433	probable LysR-family transcriptional regulator	_	-0.229482	-0.443607	34	29	25	0.222547	0.0589464	-0.225931	-0.0878972	0.246299	0.875473
bp0434	putative exported protein (Pseudogene)	_	1.09311	0.341037	15	32	19	0.191398	0.0157934	1.09715	0.724799	9.75879e-07	0.234043
bp0435	putative dehydratase/racemase	_	0	-0.584963	3	3	2	1	0.00615392	0.0819777	-0.29749	0.80998	0.649827
bp0436	conserved hypothetical protein	_	-0.234465	0.887525	20	17	37	1	1	-0.253697	1.25252	0.307309	0.0594404
bp0437	LysR-family transcriptional regulator	_	0.204358	0.0310269	46	53	47	1	1	0.210453	0.290586	0.261384	0.579707
bp0438	conserved hypothetical protein	_	0.0238467	0.0238467	60	61	61	1	1	0.114951	0.433759	0.582408	0.418467
bp0439	transposase	transposase	0.713696	0.374396	25	41	35	0.80677	0.114568	0.648828	0.74089	0.000831852	0.161171
bp0440	N-terminal region of isovaleryl-CoA dehydrogenase (Pseudogene)	_	0.84747	0.328535	304	547	383	0.772664	0.0142525	0.88606	0.977022	6.02573e-07	0.0789878
bp0441	MerR-family transcriptional regulator	_	0.134797	0.276604	194	213	235	0.0876328	0.00318852	0.152371	0.657587	0.404789	0.254723
bp0442	metallo-beta-lactamase family protein	_	0.576166	-0.21693	658	981	567	1	1	0.589715	0.0703398	0.00188142	0.90005
bp0443	transposase	transposase	0.63743	0.415037	27	42	36	2.74014e-21	1.25681e-80	0.702714	0.783819	0.00453765	0.170961
bp0444	C-terminal region of isovaleryl-CoA dehydrogenase (Pseudogene)	_	-0.159478	-0.276518	86	77	71	1	1	-0.126886	0.0682835	0.489255	0.893058
bp0445	isocitrate dehydrogenase kinase/phosphatase (Pseudogene)	aceK	0.263034	0	10	12	10	1	1	0.229228	0.230703	0.36638	0.689183
bp0447	acetyl-CoA acetyltransferase	_	-0.118644	-0.341037	38	35	30	1	1	-0.153748	-0.179717	0.429392	0.750847
bp0448	carboxyltransferase subunit of acetyl-CoA carboxylase	accB	-0.584963	0	3	2	3	1	1	-0.284802	0.442991	0.318895	0.424329
bp0449	biotin carboxylase subunit of acetyl-CoA carboxylase	accA, accC, FabG	0	0	0	0	0	1	1	-0.376532	0.0339187	0.325883	0.955663
bp0450	conserved hypothetical protein	_	-0.913288	-1.46263	113	60	41	1	1	-0.915467	-1.45482	0.00011924	0.0391343
bp0451	succinylornithine transaminase	argM, astC, cstC	-0.747692	-0.769387	225	134	132	0.000136522	0.0110539	-0.743584	-0.39924	2.29041e-05	0.456602
bp0452	putative exported protein	_	0	-0.378512	13	13	10	1	1	0.0213866	-0.206054	0.93158	0.755326
bp0453	low-specificity D-threonine aldolase	_	0.175087	-0.253757	31	35	26	0.32575	1	0.196868	0.522541	0.299641	0.317118
bp0454	putative exported protein	_	-0.890653	-0.512951	254	137	178	0.301133	0.203721	-0.886107	-0.0866053	5.85201e-07	0.881218
bp0455	putative membrane protein	_	-1.23947	-1.45519	85	36	31	1	1	-1.20085	-1.0445	1.28307e-10	0.0502403
bp0456	putative heme receptor	hemC	-4	-4	16	0	0	1	1	-3.61522	-3.33795	1.85749e-41	3.17706e-07
bp0457	conserved hypothetical protein	_	0.367519	0.0449084	1358	1752	1403	1	1	0.378562	0.267619	0.0470086	0.650869
bp0458	probable aminoacyl-tRNA synthetase (Pseudogene)	_	0.0544478	-0.70044	52	54	32	1	1	0.0384092	-1.01463	0.861047	0.190237
bp0459	putative membrane protein	_	-0.200299	-0.545434	54	47	37	1	1	-0.150897	-0.107327	0.403859	0.838717
bp0460	DNA topoisomerase iii	topB	0.170398	0.0684657	678	763	712	1	1	0.168673	0.430246	0.354105	0.503221
bp0461	putative exported protein	_	-0.0365259	-0.152003	80	78	72	1	1	-0.0646733	0.123282	0.71796	0.807035
bp0462	ABC-transporter, ATP-binding component	_	-0.163499	-0.807355	28	25	16	1	1	-0.229641	-0.865317	0.341534	0.214931
bp0463	ABC transporter, permease component	_	0	0.206451	13	13	15	1	1	-0.0845677	0.368397	0.718557	0.563188
bp0464	gluconate 5-dehydrogenase	idnO	0	-0.616671	23	23	15	1	1	-0.136329	-0.603596	0.542964	0.383094
bp0465	probable aldehyde dehydrogenase	_	1.14439	0.610053	19	42	29	0.032212	1	1.05556	0.825733	3.25929e-08	0.141751
bp0466	alcohol dehydrogenase	_	2.32193	1.14684	14	70	31	1	1	2.25479	1.39215	9.82894e-24	0.0195716
bp0467	acetolactate synthase large subunit	_	1.43296	0.925999	10	27	19	1	1	1.1987	1.14834	4.58259e-10	0.0457791
bp0468	AsnC-family transcriptional regulator	_	1.12858	1.20163	59	129	138	1	1	1.07243	1.59553	3.07948e-07	0.00785604
bp0469	putative membrane protein	_	-0.838249	-0.928447	59	33	31	1	1	-0.854251	-0.816789	6.625e-06	0.184483
bp0470	conserved hypothetical protein	_	-1.42626	-1.38187	86	32	33	1	0.132376	-1.30583	-1.02848	8.88422e-11	0.0691493
bp0471	3,4-dihydroxy-2-butanone 4-phosphate synthase	ribB, htrP	-0.678072	0.169925	16	10	18	1	1	-0.286977	0.9196	0.189819	0.107131
bp0472	conserved hypothetical protein (Pseudogene)	_	-0.371969	-0.552541	22	17	15	1.15679e-08	0	-0.299367	-0.485179	0.300664	0.457767
bp0473	transposase	transposase	0.713696	0.387023	25	41	34	1	1.28156e-36	0.702327	0.621704	0.000115893	0.239884
bp0474	choloylglycine hydrolase	_	0.152003	0.530515	18	20	26	0.00245839	4.37326e-44	0.127031	0.850712	0.617922	0.158711
bp0475	ribonuclease E	rne, ams, hmp1	-0.101771	-0.125937	323	301	296	1	1	-0.105057	0.205337	0.58541	0.727423
bp0477	ribosomal large subunit pseudouridine synthase C	rluC	-0.631133	0.693487	127	82	207	1	1	-0.610431	1.33268	0.000664093	0.0450306
bp0478	probable hydrolase	_	-0.764372	-0.909802	124	73	66	9.12235e-24	1.33705e-61	-0.791061	-1.26104	0.000286485	0.0324935
bp0479	conserved hypothetical protein	_	-0.215886	0.372858	295	254	382	0.016866	0.0349159	-0.222166	0.654197	0.226624	0.219714
bp0480	putative membrane protein	_	-0.248821	-0.215268	101	85	87	0.0334988	0.00218716	-0.180116	0.259451	0.33149	0.619656
bp0481	transposase	transposase	0.768674	0.454566	27	46	37	1	0.014378	0.674772	0.526738	0.014147	0.345711
bp0482	conserved hypothetical protein (Pseudogene)	_	-0.0356239	-0.313158	41	40	33	1	3.38045e-28	0.00158013	-0.0293951	0.993102	0.955308
bp0483	AraC-family transcriptional regulator	_	-1.08246	-1.26303	36	17	15	5.13038e-07	5.8575e-17	-1.01846	-1.06	3.92299e-06	0.0734562
bp0484	L-lactate dehydrogenase	lldD, lctD	-1.67205	-1.33101	239	75	95	0.00461519	5.88571e-05	-1.6433	-0.924241	1.12885e-19	0.0974401
bp0485	probable acylphosphatase (Pseudogene)	_	-0.530515	-1.05445	26	18	13	0.0130629	3.11366e-07	-0.525883	-0.714526	0.0412675	0.211604
bp0486	putative exported protein	_	1.24793	1.52356	8	19	23	1	1	1.2061	1.76472	5.50837e-05	0.00422946
bp0487	probable amidase	_	1.62803	2.91561	11	34	83	0.85999	0.0240893	1.57817	3.22054	1.98645e-07	7.08447e-08
bp0488	transcriptional regulator	_	0.0356239	0.459432	80	82	110	1	1	0.0415409	0.631116	0.818088	0.235683
bp0489	DNA gyrase subunit B	gyrB, parA, _lC, acrB, pcbA, himB, hisU	-0.405199	-0.644252	682	515	437	1	1	-0.403317	-0.41364	0.0283094	0.491661
bp0490	DNA polymerase iii, beta chain	d_N	-0.0213035	-0.161294	1228	1210	1099	0.000883886	0.000607686	-0.0266025	0.00946338	0.892558	0.987133
bp0491	chromosomal replication initiator protein	d_A	-0.197939	0.0931094	780	680	832	1	1.15658e-06	-0.224578	0.286767	0.26902	0.62378
bp0492	50S ribosomal protein L34	rpmH, ssaF, rimA	-1.03173	-0.660775	1425	697	902	0.00230997	0.00825268	-1.01077	-0.138677	2.43702e-08	0.793489
bp0493	ribonuclease P protein component	rnpA	-1.51326	-1.08517	157	55	74	1.70733e-06	0.00141735	-1.63512	-1.34734	9.486e-11	0.0833228
bp0494	conserved hypothetical protein	_	-1.12711	-0.245756	83	38	70	0.019547	3.86761e-05	-0.7443	-0.445837	0.0113128	0.482343
bp0495	probable inner-membrane protein	_	-0.973833	-0.449861	601	306	440	0.0240119	0.11217	-0.971552	-0.117614	5.35656e-07	0.839556
bp0496	transposase	transposase	0.768674	0.61891	27	46	43	1	1	0.886635	1.63197	0.000121466	0.015261
bp0497	N-terminal region of acyl carrier protein phosphodiesterase (pseudogene)	acpD'	-0.315202	0.684798	107	86	172	0.859698	1.24546e-06	-0.478725	0.963446	0.0351398	0.141123
bp0498	LysR-family transcriptional regulator	_	0.379704	0.0901978	93	121	99	0.0799091	8.78487e-05	0.382706	0.632832	0.0283796	0.227068
bp0499	hypothetical protein	_	-6.34577	-6.93074	244	3	2	0.000198423	7.82089e-19	-5.66608	-5.85072	6.9303e-106	1.64105e-18
bp0500	hypothetical protein	_	-5.02975	-5.61471	98	3	2	0.0137497	0.150352	-4.77019	-5.22157	2.25027e-88	2.80846e-12
bp0501	C-terminal region of two component sensor kinase (partial)	_	-1.58496	-0.584963	3	0	2	1	1	-1.30334	-0.196292	7.42981e-05	0.725957
bp0502	integrase	_	-0.104556	0.964595	329	306	644	1	1	-0.0925161	1.40334	0.607534	0.0311237
bp0503	phage-related conserved hypothetical protein	_	1.67195	0.924712	118	376	224	0.582174	0.000333423	1.52872	0.813701	5.73482e-15	0.180203
bp0504	phage-related hypothetical protein	_	1.56847	0.6386	88	261	137	1	1	#N/A	#N/A	#N/A	#N/A
bp0505	phage-related conserved hypothetical protein	_	1.47063	-0.24664	70	194	59	1	0.0022499	1.54208	-0.00938118	3.98946e-12	0.987849
bp0506	phage-related hypothetical protein	_	1.67573	0.721898	154	492	254	0.0708014	1	1.68026	1.05281	2.63681e-17	0.0623229
bp0507	hypothetical protein	_	1.42824	0.467126	68	183	94	0.0094024	1	1.40185	0.555377	1.69157e-11	0.315447
bp0508	phage-related exonuclease	_	1.46467	1.17632	50	138	113	0.213769	0.119824	1.47463	1.43032	4.71327e-14	0.0103191
bp0509	phage-related DNA recombination protein	_	1.03653	0.847997	39	80	72	0.00157963	0.0692809	1.0296	1.21031	1.1564e-06	0.0425846
bp0510	phage-related putative membrane protein	_	0.906891	0.584963	8	15	12	0.35921	0.59856	#N/A	#N/A	#N/A	#N/A
bp0511	phage-related hypothetical protein	_	0.36257	-0.807355	7	9	4	0.546582	0.195222	0.291546	#N/A	0.479075	#N/A
bp0512	phage-related hypothetical protein (pseudogene)	_	0.770974	-0.26039	109	186	91	1	0.0276939	0.961681	-0.499207	2.3125e-05	0.478258
bp0513	phage-related hypothetical protein	_	0.617095	0.740833	148	227	249	1	1	0.55201	0.885692	0.00204609	0.106233
bp0514	transposase	transposase	0.499571	0.552541	29	41	44	0.0258129	0.00440257	0.649014	1.00008	0.0151985	0.0895299
bp0515	phage-related hypothetical protein	_	-0.847997	0.251539	63	35	75	1	1	-0.782249	0.841274	0.000872009	0.233934
bp0516	hypothetical protein	_	0.547906	0.547906	2905	4247	8062	0.0178727	0.0188411	0.540049	1.87139	0.0121504	0.0140125
bp0517	transposase	transposase	0.710493	1.02106	33	54	69	1	1	0.646724	1.12255	0.0121934	0.0690534
bp0518	conserved hypothetical protein	_	-1.32193	-2.32193	5	2	0	1	0.00818207	#N/A	#N/A	#N/A	#N/A
bp0519	probable glutathione S-transferase	_	0.584963	-0.249978	44	66	37	0.122747	1.23657e-06	0.565959	-0.195445	0.0054366	0.791777
bp0520	putative exported protein	_	1.75002	2.89812	11	37	82	0.303925	0.00163483	1.6778	3.45678	3.39629e-14	9.00497e-07
bp0521	conserved hypothetical protein	_	1.8413	2.10992	60	215	259	0.4573	0.0572889	1.77012	2.53802	2.10811e-16	2.96115e-05
bp0522	putative metal-activated pyridoxal enzyme	_	0	-1.1375	11	11	5	1	0.00937735	-0.0473684	-1.05965	0.837431	0.135482
bp0523	probable haloacid dehalogenase	_	0	0	0	0	0	1	1	#N/A	#N/A	#N/A	#N/A
bp0524	probable transcriptional regulator (Pseudogene)	_	-0.50696	-1.58496	27	19	9	1	1	-0.53031	-1.27581	0.0186686	0.039155
bp0525	putative integrase (Remnant)	_	-0.245652	-1.28951	198	167	81	1	1	-0.287574	-1.46719	0.175743	0.0499336
bp0526	hypothetical protein	_	-0.237395	-0.309544	145	123	117	1	1	-0.229111	-0.351231	0.353856	0.548977
bp0527	entericidin A anti-toxin precursor	ec_1	-0.444481	-0.989193	132	97	67	2.59215e-14	3.66761e-65	-0.57079	-1.18199	0.0317721	0.138125
bp0529	autotransporter	_	-2.62449	-2.62449	74	12	12	1	1	-2.54296	-2.34412	1.54183e-38	2.88559e-05
bp0530	conserved hypothetical protein	_	-0.593375	-1.25634	86	57	36	9.59133e-10	7.52807e-09	-0.586635	-1.10503	0.00216461	0.0791482
bp0531	putative exported protein	_	0	1.70044	12	12	39	1	1	-0.0202637	1.91802	0.935919	0.0040739
bp0532	putative substrate-CoA ligase	_	0	1.62149	13	13	40	0.00188821	0.457908	0.0856089	1.74358	0.704978	0.015543
bp0533	probable transcriptional regulator	_	-0.536053	0.229482	29	20	34	1	1	-0.548111	0.232761	0.0137525	0.709748
bp0534	probable enoyl-CoA hydratase/isomerase	_	-2.80735	-2.86625	175	25	24	1	1	-2.82578	-2.71586	3.1218e-35	8.67316e-07
bp0535	probable carboxymuconolactone decarboxylase	_	-2.90163	-3.1929	822	110	90	1	1	-2.85302	-2.69673	7.90338e-47	3.60362e-05
bp0536	putative exported protein (Pseudogene)	_	-1.89691	-1.54543	108	29	37	1	1	-1.16589	-0.206661	3.45658e-11	0.746309
bp0537	transposase	transposase	0.830075	0.389947	27	48	38	1	1	0.655928	0.367907	0.0121493	0.51597
bp0538	arginase	_	-0.169925	-1.16993	9	8	4	1	0.109546	-0.116777	-0.988186	0.665395	0.159646
bp0539	ornithine aminotransferase	_	-0.440573	-0.788496	19	14	11	1	1	-0.404015	0.0932597	0.0757397	0.878008
bp0540	transposase	transposase	0.671377	0.374396	27	43	35	1.63934e-22	1.69535e-54	0.609707	0.631866	0.000707077	0.224365
bp0541	probable transcriptional regulator	_	-0.551015	-1.22239	63	43	27	1	1	-0.459798	-0.927976	0.0291862	0.157416
bp0542	putative exported protein	_	1.11548	-0.263034	6	13	5	1	1	1.05244	-0.0806782	1.74662e-05	0.884153
bp0543	conserved hypothetical protein	_	1	0	0	2	0	0.475449	0.522887	0.885974	0.313036	0.0136375	0.614843
bp0544	putative 4-oxalocrotonate tautomerase	_	0.514573	0.652077	7	10	11	0.0562455	0.012486	0.576102	#N/A	0.142363	#N/A
bp0545	conserved hypothetical protein	_	-0.670936	-0.8314	242	152	136	1	0.459044	-0.671272	-0.506827	0.000196004	0.339026
bp0546	bacterioferritin	_	4.15695	3.17675	211	3764	1908	1	1	4.15144	3.34604	9.15015e-78	1.94248e-07
bp0547	putative lysine decarboxylase	_	-0.0515303	0.408696	171	165	227	1	1	-0.0681523	0.833239	0.698445	0.132639
bp0548	hypothetical protein	_	0.201634	-0.383329	120	138	92	1	1	0.234775	-0.193032	0.215604	0.724514
bp0549	probable haloacid dehalogenase-like hydrolase	_	0.0931094	-0.514573	30	32	21	0.652882	0.147135	0.0636845	-0.478561	0.804332	0.508031
bp0550	conserved hypothetical protein	_	0.275634	-0.662965	19	23	12	1	1	0.243222	-0.667337	0.314647	0.307467
bp0551	methionyl-tRNA formyltransferase	fmt	-0.584963	-1.58496	6	4	2	1	1	-0.60033	-1.52807	0.053632	0.0336469
bp0552	polypeptide deformylase	def, fms	0.13245	-0.265811	416	456	346	1.51462e-14	3.52871e-07	0.144611	-0.0913874	0.443199	0.871733
bp0553	conserved hypothetical protein	_	0.192645	-0.469485	35	40	26	0.0109402	0.0271511	0.161093	-0.292646	0.394235	0.614464
bp0554	leucine-responsive regulatory protein	lrp, alsB, livR, ihb, oppI	-0.0458037	0.643856	32	31	50	0.000612151	0.177605	-0.0313162	1.14335	0.890392	0.0770326
bp0555	conserved hypothetical protein	smf	0	0	0	0	0	0.000793942	0.00817676	-0.186988	-0.233092	0.624923	0.714179
bp0556	hydroxymethylglutaryl-CoA lyase	hmgcL	-0.017702	-0.499571	82	81	58	0.265328	0.0497009	0.0118204	-0.147862	0.946422	0.773821
bp0557	putative membrane protein	_	0.0660892	-0.356144	64	67	50	0.0162603	1	0.0617972	-0.160315	0.753679	0.792796
bp0558	amino acid-binding periplasmic protein	_	0.53731	-0.364054	277	402	216	1	1	0.534654	-0.0679399	0.00337677	0.89808
bp0559	probable aminotransferase	_	0.118644	-0.881356	35	38	19	1	1	0.0877203	-0.618059	0.653028	0.268737
bp0560	conserved hypothetical protein (Pseudogene)	_	0.327165	-0.147154	165	207	149	1	1	0.321562	0.0381675	0.0669536	0.945868
bp0561	putative exported protein	_	0.77903	-0.493989	169	290	120	1	1	0.762835	-0.250527	3.40605e-05	0.641142
bp0562	putative exported protein	_	0.0475182	-0.954608	657	679	339	1	0.00185616	0.0521373	-0.657539	0.793105	0.227398
bp0563	probable LysR-family transcriptional regulator	_	-1.58496	-1.58496	3	0	0	1	1	-0.72514	-0.9409	0.0821289	0.133774
bp0564	probable transporter	_	-0.34034	-0.0104924	138	109	137	1	1	-0.220414	0.584118	0.207872	0.26454
bp0565	transposase	transposase	0.601451	0.49304	29	44	38	1	1	0.625107	0.95617	0.0315179	0.110307
bp0566	putative dioxygenase	_	-0.243926	-0.633872	135	114	87	0.000291414	0.00361935	-0.229632	-0.324926	0.20817	0.529972
bp0567	conserved hypothetical protein	_	-0.736966	-0.736966	5	3	3	1	1	-0.593538	0.467351	0.0420245	0.413992
bp0568	putative amino acid efflux protein	_	0	0	0	0	0	1	1	#N/A	#N/A	#N/A	#N/A
bp0569	conserved hypothetical protein	_	-0.584963	-0.584963	3	2	2	1	1	-0.850503	-1.23268	0.0197024	0.070845
bp0570	putative exported protein	_	0.210218	-0.0577155	51	59	49	1	1	0.28105	0.0437252	0.217655	0.946134
bp0571	putative two-component sensor kinase	_	0.457207	0.898717	59	81	110	1	1	0.374287	0.598339	0.0366003	0.282843
bp0572	putative two-component response regulator	_	0.135412	-0.0934697	1067	1172	1001	5.93569e-21	2.0309e-63	-0.0473137	-0.278288	0.806459	0.610009
bp0573	Trk system potassium uptake protein	trkA	0.108978	-0.895495	599	646	322	1	1	0.0212042	-0.896836	0.910326	0.110895
bp0574	Trk system potassium uptake protein	trkH	0.100694	-0.420843	83	89	62	1	1	0.123501	-0.150511	0.491629	0.770802
bp0575	probable MarR-family transcriptional regulator	_	0.289507	0.787006	153	187	264	0.155665	0.180432	0.309116	1.25668	0.12447	0.0308854
bp0576	conserved hypothetical protein	_	0.452512	-0.0780025	19	26	18	1	1	0.465847	0.112512	0.036816	0.858744
bp0577	conserved hypothetical protein	_	1	0	0	2	0	0.0321584	0.0800848	#N/A	#N/A	#N/A	#N/A
bp0578	conserved hypothetical protein	_	0.847997	1.48543	5	9	14	8.60481e-13	8.03042e-10	0.778055	1.81137	0.00242377	0.0040993
bp0579	maleate cis-trans isomerase	maiA	0.415037	2.80735	6	8	35	1	1	0.55158	3.06054	0.112454	0.000498572
bp0580	probable hydrolase (Pseudogene)	_	0	0.415037	4	4	4	1	1	0.112614	-0.206281	0.791054	0.734427
bp0581	conserved hypothetical protein	_	0.847997	0	5	9	5	1	1	0.773691	0.117281	0.0268998	0.832773
bp0582	putative isochorismatase	_	0.736966	0	3	5	3	1.34376e-21	1.25384e-11	0.674021	0.85307	0.0452178	0.160987
bp0583	probable ring hydroxylating beta subunit	_	0.222392	0.443607	24	28	34	1	1	0.214269	0.529536	0.395026	0.368903
bp0584	probable Ring hydroxylating alpha subunit	_	0.234465	1.08246	17	20	36	1	1	0.24901	1.47612	0.289552	0.0399633
bp0585	putative ferredoxin reductase	_	0	0	0	0	0	1	1	#N/A	#N/A	#N/A	#N/A
bp0586	ferredoxin	_	0.125531	3.16993	11	12	99	1	1	-0.0718454	3.72395	0.855905	0.000230223
bp0589	putative exported protein	_	0.965235	2.6845	21	41	135	0.00573464	0.000339894	0.903379	3.10477	6.23765e-05	3.92807e-06
bp0590	oxidoreductase, large chain	_	0.485427	0.201634	20	28	23	0.0994729	0.00140517	0.477471	0.262511	0.016839	0.617518
bp0591	oxidoreductase, medium chain	_	0.584963	-0.415037	4	6	3	1	1	0.386357	-0.882954	0.252871	0.21805
bp0592	putative iron-sulfur binding protein	_	0.447459	-0.459432	11	15	8	1.24097e-10	1.43353e-05	0.381506	-0.484937	0.129749	0.447592
bp0593	putative exported protein	_	0.514573	-0.222392	7	10	6	0.0249705	5.20645e-05	0.387734	-0.10137	0.119297	0.861513
bp0594	probable ABC transporter, ATP-binding component	_	0.70044	0.169925	8	13	9	0.0463761	8.69851e-53	0.664793	0.39766	0.0277284	0.480219
bp0595	ABC transporter, permease component	_	1	-0.584963	3	6	2	0.000109271	0.0564866	0.652416	-0.313002	0.052845	0.614722
bp0596	putative membrane protein	_	-1.94877	-0.634604	332	86	219	1	1	-1.95784	-0.0261387	1.06352e-17	0.971741
bp0597	putative membrane protein	_	-2.10292	-1.56166	305	71	104	0.418326	0.0128634	-2.09653	-1.1771	6.78949e-19	0.05611
bp0598	conserved hypothetical protein	_	2.07446	1.74063	708	2982	2366	1	1	2.06914	2.06056	5.66605e-24	0.00144173
bp0599	conserved hypothetical protein	_	0	-0.415037	8	8	6	1	1	0.120486	0.116709	0.632965	0.835197
bp0600	conserved hypothetical protein	_	0	0	0	0	0	1	1	#N/A	#N/A	#N/A	#N/A
bp0601	rRNA methylase	_	-0.552541	-1	22	15	11	1	1	-0.564532	-1.01721	0.0154303	0.175493
bp0602	putative exported protein (Pseudogene)	_	-1.16993	-1.93289	126	56	33	1	1	-1.15309	-1.76823	4.60483e-10	0.0021167
bp0603	glycerol-3-phosphate dehydrogenase [NAD(P)+]	gpsA	-1	-2.16993	18	9	4	0.0852982	1	-0.967214	-1.84775	0.00210176	0.0115707
bp0604	protein-export protein	secB	-0.857579	-1.51339	1571	867	551	1	0.159832	-0.840098	-1.22999	8.00298e-06	0.0268111
bp0605	glutaredoxin 3	grxC	-0.68532	-1.14872	439	273	198	1	1	-0.607986	-0.988431	0.000816181	0.0560922
bp0606	conserved hypothetical protein	_	-1.0665	-1.43686	111	53	41	1	1	-0.99346	-0.886368	1.38542e-05	0.167063
bp0607	phosphoglycerate mutase 1	gpmA, gpm	0.062964	-0.250267	269	281	227	1	1	-0.0199856	0.119453	0.908763	0.824151
bp0608	putative peptidase	_	0.346176	0.746714	59	75	99	1	1	0.394878	1.18973	0.0348613	0.0515686
bp0609	putative carboxy-terminal processing protease precursor	ctpA	-0.129179	-0.565063	864	790	584	1	1	-0.153551	-0.428084	0.409901	0.458878
bp0610	adenylyltransferase	thiF	-0.139316	-0.824051	239	217	135	0.456233	0.0691726	-0.177601	-0.802834	0.35368	0.186405
bp0611	transposase	transposase	0.671377	0.374396	27	43	35	0.00500104	1	0.414542	0.525797	0.0956969	0.347542
bp0612	putative exported protein	_	0.718818	-0.0718929	144	237	137	1	1	0.718141	0.203434	0.00010811	0.7007
bp0613	probable transcriptional regulator	_	-0.736966	-1.24393	45	27	19	0.0344529	2.04273e-09	-0.74893	-1.05236	0.00071625	0.130342
bp0614	putative exported protein (Pseudogene)	_	0	0	0	0	0	0.00163958	0.0105321	0.348129	0.163766	0.353826	0.792693
bp0615	putative exported protein	_	1	0	0	2	0	0.0920715	0.113506	#N/A	#N/A	#N/A	#N/A
bp0616	conserved hypothetical protein	_	0.758992	0.106915	13	22	14	0.307145	0.0506021	0.733341	0.31993	0.00175324	0.583721
bp0617	TetR-family transcriptional regulator	_	-0.889442	0.0867116	113	61	120	1	1	-0.878843	0.504349	1.66308e-06	0.386
bp0618	dihydrolipoamide dehydrogenase	lpdA, lpd	1.41504	1.73697	3	8	10	1	2.39062e-22	1.18089	1.94586	1.21634e-05	0.00106183
bp0619	branched-chain amino acid ABC transporter, ATP-binding protein	_	1.87447	2.5025	3	11	17	0.204281	0.0735885	1.63794	2.48754	3.19087e-07	2.82395e-05
bp0620	branched-chain amino acid ABC transporter, permease protein	_	1.45943	2.39232	4	11	21	0.119475	0.00448293	1.3916	2.69298	2.42454e-08	5.18792e-05
bp0621	branched-chain amino acid ABC transporter, permease protein	_	2	2.6845	7	28	45	1	1	1.82519	2.75162	3.51681e-14	2.04747e-05
bp0622	putative leu/ile/val-binding protein precursor	_	2.48543	3.29278	15	84	147	1	1	2.46246	3.59254	6.06633e-28	2.02047e-09
bp0623	conserved hypothetical protein (Pseudogene)	_	2.14296	1.40939	96	424	255	1	1	2.11214	1.32728	5.90955e-28	0.0175656
bp0624	putative substrate-CoA ligase	_	2.22337	1.22827	315	1471	738	1	1	2.22238	1.37976	4.77822e-26	0.0173261
bp0625	probable acyl-CoA dehydrogenase	_	2.18744	1.48219	382	1740	1070	6.03904e-121	1	2.14473	1.57913	2.21992e-24	0.00624031
bp0626	probable 2-oxo acid dehydrogenases acyltransferase (pseudogene)	_	2.37004	2.0629	230	1189	961	1	1	2.26023	1.94916	2.61823e-29	0.000623039
bp0627	probable enoyl-CoA hydratase/isomerase	_	2.32082	1.90244	260	1299	972	1.80311e-15	2.88679e-20	2.18476	1.44892	8.53502e-21	0.00706825
bp0628	putative pyruvate dehydrogenase E1 beta subunit	_	2.3345	1.77083	160	807	546	0.0275588	0.382873	2.34857	1.79252	1.66264e-19	0.00160927
bp0629	putative pyruvate dehydrogenase E1 component, alpha subunit	pdhA	2.26394	2.51019	66	317	376	1.72091e-05	1	2.27881	3.33502	1.43437e-24	3.4946e-07
bp0630	probable transcriptional regulator	_	-0.247928	-0.902153	114	96	61	0.160876	0.0537879	-0.26714	-0.610298	0.146486	0.237703
bp0631	C-terminal region of a putative enoyl-CoA hydratase/isomerase (Pseudogene)	_	0.584963	0	2	3	2	0.340176	1.77278e-10	#N/A	#N/A	#N/A	#N/A
bp0632	C-terminus truncated putative pimeloyl-CoA synthetase (Pseudogene)	_	0.584963	0	2	3	2	1	1	0.33342	0.16489	0.253772	0.771129
bp0633	putative exported protein	_	-0.383329	0.180572	30	23	34	1	1	-0.436828	0.463907	0.0497377	0.424745
bp0634	probable acyl-CoA dehydrogenase	_	0.245112	0.768674	27	32	46	1	1	0.110085	1.01254	0.564856	0.0672911
bp0635	probable enoyl-CoA hydratase	_	0.932886	0.347923	11	21	14	2.58359e-11	4.9553e-71	0.857069	0.418793	0.00127593	0.482405
bp0636	conserved hypothetical protein	_	0.584963	-1	2	3	0	1	1	0.672829	#N/A	0.0711965	#N/A
bp0637	conserved hypothetical protein	_	0	0	0	0	0	0.168681	0.0503409	#N/A	#N/A	#N/A	#N/A
bp0638	hypothetical protein	_	1.37851	0.678072	5	13	8	1	1	#N/A	#N/A	#N/A	#N/A
bp0639	conserved hypothetical protein	_	1.24793	0.906891	8	19	15	0.0235834	0.0003077	#N/A	#N/A	#N/A	#N/A
bp0640	probable acyl-CoA dehydrogenase	_	0.768674	0	27	46	27	0.0681724	7.09478e-13	0.772666	0.257496	5.1351e-05	0.654159
bp0641	putative exported protein	_	1.22239	-0.584963	3	7	2	1	4.73772e-09	1.16482	0.0444161	0.000654995	0.947424
bp0642	conserved hypothetical protein	_	1.22239	-0.584963	3	7	2	0.271544	0.201247	0.766304	-0.329466	0.0128766	0.585259
bp0643	LysR-family transcriptional regulator	_	0.295456	-0.371969	22	27	17	0.445202	9.86807e-05	0.284054	0.0261013	0.180135	0.965105
bp0644	putative dihydrodipicolinate synthase	_	-0.415037	-1	4	3	2	1	0.00909902	-0.311626	-0.585199	0.309824	0.316152
bp0645	transposase	transposase	0.704544	0.544321	27	44	35	1.9886e-07	1	0.662116	0.653397	0.000243134	0.211129
bp0646	transposase	transposase	0.652077	0.389947	28	44	38	1	1	0.652964	0.590853	0.00038681	0.260311
bp0647	conserved hypothetical protein	_	0	-1.22239	7	7	3	1	1	0.266819	#N/A	0.517293	#N/A
bp0648	conserved hypothetical protein (Pseudogene)	_	0.415037	0.222392	6	8	7	1	1	0.465338	0.562226	0.0735703	0.355645
bp0649	putative exported protein	_	0	0	0	0	0	1.40345e-08	0.85133	#N/A	#N/A	#N/A	#N/A
bp0650	LysR-family transcriptional regulator	_	-0.206451	-0.263034	30	26	25	1	1	-0.138011	0.0293229	0.498137	0.960004
bp0651	D-lactate dehydrogenase	dld	-0.222392	-0.222392	14	12	12	1	1	-0.1602	0.0745019	0.448386	0.900619
bp0652	probable acyl-CoA dehydrogenase	_	1	-0.169925	9	18	8	1	1	0.836978	-0.166814	0.00103787	0.814081
bp0653	probable acyl-CoA dehydrogenase	_	0.5603	-0.328054	59	87	47	1	1	0.563487	-0.0998229	0.00137088	0.849084
bp0654	putative exported protein	_	0.478047	-0.222392	28	39	24	0.113711	0.0521823	0.457648	0.0673585	0.0252897	0.908862
bp0655	putative acetylornithine deacetylase	_	0.36257	-1.22239	7	9	3	1	0	0.350418	-1.10875	0.2557	0.11567
bp0656	conserved hypothetical protein	_	0	-2	4	4	0	0.0947435	2.69572e-06	#N/A	#N/A	#N/A	#N/A
bp0657	putative endoribonuclease	_	0.693897	-0.222392	34	55	30	1	0.399356	0.752811	0.00293362	0.00132134	0.99585
bp0658	conserved hypothetical protein	_	0.353637	-0.847997	18	23	10	0.199305	0.0980277	0.369181	-0.732037	0.0834792	0.251923
bp0659	probable zinc-binding dehydrogenase	_	0.691878	-0.641546	39	63	25	0.261862	0.0145082	0.686913	-0.300865	0.000809128	0.595813
bp0660	LysR-family transcriptional regulator	_	0.599462	-0.211504	132	200	114	1	1	0.596711	0.0393649	0.00105957	0.939777
bp0661	putative acetyl-CoA synthetase	_	1.66482	0.0512253	82	260	86	0.00360026	0.017476	1.65318	0.196883	2.22994e-14	0.740793
bp0662	probable enoyl-CoA hydratase	_	1.41074	0.0227201	126	335	128	0.309266	1.96904e-07	1.3744	0.468628	2.53261e-12	0.367171
bp0663	conserved hypothetical protein	_	-0.204539	-0.419177	348	302	261	0.0603267	0.090145	-0.257655	-0.322836	0.189373	0.559783
bp0664	putative exported protein	_	-0.241216	-1.26258	630	533	263	1.08676e-05	0.88956	-0.324039	-1.31438	0.148887	0.0441925
bp0665	thymidine diphosphoglucose 4,6-dehydratase	_	-0.130256	-1.20008	278	254	121	1.93147e-07	0.725397	-0.281415	-1.34701	0.169884	0.0647275
bp0666	glucosamine--fructose-6-phosphate aminotransferase [isomerizing]	glmS	2.79886	2.39389	219	1524	1151	0.00226296	0.0046795	2.79327	2.64241	7.73371e-42	3.13607e-05
bp0667	AsnC-family transcriptional regulator	_	-0.251539	-1.32193	125	105	50	0.552236	0.154492	-0.302682	-1.13495	0.0882364	0.051184
bp0668	probable thiolase	_	0.485427	-0.514573	10	14	7	1	5.42843e-05	0.540951	-0.134761	0.0148978	0.81541
bp0669	probable enoyl-CoA hydratase/3-hydroxyacyl-CoA dehydrogenase, bifunctional enzyme	_	0.36257	-0.222392	7	9	6	2.23651e-13	7.98526e-18	0.284805	0.271946	0.198398	0.642334
bp0670	probable acyl-CoA dehydrogenase	_	0.807355	0.807355	4	7	7	1.61718e-07	2.21686e-08	0.799911	1.25049	0.00116097	0.0480474
bp0671	putative exported protein	_	1.28011	-0.485427	7	17	5	1	2.72692e-08	1.35227	0.0721353	5.1459e-07	0.896835
bp0672	acetyl-CoA synthetase	_	1.41504	-0.584963	3	8	2	1	5.17511e-09	1.20811	-0.313572	0.000168998	0.584484
bp0673	conserved hypothetical protein	_	1.37851	0.485427	5	13	7	0.000210436	0.00042327	1.23431	0.727734	0.000357544	0.27462
bp0674	probable transcriptional regulator	_	0.768674	0.199309	27	46	31	0	0	0.857721	0.445171	5.90631e-05	0.459823
bp0675	probable molybdopterin oxidoreductase	_	1.22239	0	9	21	9	0	0	1.15394	0.210302	6.58457e-09	0.726959
bp0676	transposase	transposase	0.652077	0.469485	28	44	36	1	1	0.718404	0.508713	0.000209304	0.326859
bp0677	glutamyl-tRNA reductase	hemA	-0.111893	-0.818162	134	124	76	1	1	-0.0932394	-0.604996	0.697235	0.319536
bp0678	peptide chain release factor 1	prfA, sueB, uar	-0.273451	-1.83354	139	115	39	0.177569	2.46492e-10	-0.268342	-1.62724	0.134816	0.00220635
bp0679	heme biosynthesis protein	hemK	-0.222392	-1.80735	7	6	2	2.45221e-44	4.84833e-14	-0.360771	-2.00804	0.273515	0.00475663
bp0680	conserved hypothetical protein	_	0.581968	0.445516	1286	1925	1754	3.23692e-34	5.6114e-09	0.581657	0.824867	0.00723869	0.14651
bp0681	probable flavoprotein	_	0.120681	-0.532668	149	162	103	1.53688e-31	0.00607467	0.0858597	-0.357516	0.648934	0.512298
bp0682	putative exported protein	_	1.30378	2.44294	32	79	174	4.18378e-40	4.57379e-09	1.1679	2.62842	9.64469e-09	3.5651e-05
bp0683	4,5-dihydroxyphthalate decarboxylase	_	0.95002	1.19329	279	539	638	3.12212e-29	3.09169e-07	0.948229	1.59724	7.71031e-06	0.0177529
bp0684	molybdopterin dehydrogenase (Pseudogene)	_	0.807355	-0.16711	64	112	57	5.24744e-30	7.01403e-20	0.694726	-0.395642	0.000308763	0.573497
bp0684A	probable 2Fe-2S ferredoxin	_	0.872765	0.225067	77	141	90	2.60219e-15	1.98674e-13	0.851677	0.610751	6.86188e-05	0.284838
bp0685	probable dehydrogenase/oxidase	_	0.632268	-0.234465	40	62	34	1	1	0.62305	0.0242684	0.000435838	0.961836
bp0686	conserved hypothetical protein (Pseudogene)	_	0.452068	-0.473931	125	171	90	1	1	0.426378	-0.458651	0.016584	0.400409
bp0688	transposase	transposase	0.652077	0.389947	28	44	38	1.6243e-09	0.00383743	0.445597	0.719762	0.065636	0.217276
bp0689	putative lipoprotein	_	0.380031	-0.489385	73	95	52	2.66638e-06	1.62037e-09	0.420035	-0.226708	0.025505	0.668383
bp0690	conserved hypothetical protein	_	0.0215332	-0.411426	133	135	100	1	8.61929e-08	0.0497914	-0.108474	0.777638	0.839964
bp0691	probable cytochrome C (pseudogene)	_	-0.628031	-0.765535	17	11	10	0.109001	2.26364e-05	-0.47509	-0.33597	0.0515622	0.549236
bp0692	cytochrome C	_	-1	-0.678072	8	4	5	1	1	-0.870548	-0.15049	0.00171387	0.790252
bp0693	Hpr serine kinase/phosphatase	_	-0.0242475	-0.302029	180	177	146	0.0163105	5.58023e-11	-0.0181928	-0.190497	0.919638	0.755927
bp0694	nitrogen regulatory IIA protein	rpoP, ptsN	0.476932	0.66172	365	508	579	0.000278115	2.46797e-24	0.62244	1.29607	0.000855089	0.0175796
bp0696	probable sigma(54) modulation protein (Pseudogene)	rpoN	1.44105	1.56774	7633	20725	22651	0.000488451	5.29547e-15	1.405	1.78908	1.14085e-14	0.00781084
bp0697	ABC transporter	_	-0.24664	-1.2713	140	118	58	0.00147301	7.13909e-15	-0.251034	-1.05776	0.159386	0.0538428
bp0698	putative exported protein	_	-0.0726453	-0.38109	224	213	172	0.00153404	3.62841e-12	-0.0570134	-0.0924514	0.743895	0.861728
bp0699	putative exported protein	_	-0.35967	0.287658	213	166	260	0.00244963	3.73488e-14	-0.435589	0.389639	0.0130218	0.48529
bp0700	probable hydrolase	_	-0.263034	-0.710493	36	30	22	3.08744e-07	1.05073e-15	-0.299129	-0.77731	0.29454	0.230986
bp0701	conserved hypothetical protein	_	-0.127112	-0.352672	83	76	65	1	1	-0.097161	-0.174994	0.604018	0.737022
bp0702	phosphoribosylglycinamide formyltransferase 2	purT	-0.719892	-1.41504	56	34	21	1.06967e-05	1	-0.722727	-1.19895	0.000240979	0.0304973
bp0703	N-terminal region of TonB dependent receptor protein (Pseudogene)	_	-1.58496	-2.16993	9	3	2	1	1.25714e-58	-1.50669	-1.19801	2.13017e-10	0.0395233
bp0704	transposase	transposase	0.601451	0.289507	29	44	33	1	7.62724E-318	0.607611	0.556697	0.00116152	0.286643
bp0705	putative C-terminal region of dehydrogenase (Pseudogene)	_	-1	-1	2	0	0	1	1	-0.98187	-0.429642	0.0144345	0.48647
bp0706	putative membrane protein	_	-0.749192	-0.133856	79	47	72	3.85571e-66	1.23383e-105	-0.726482	0.263468	3.73484e-05	0.638295
bp0707	conserved hypothetical protein	_	-0.0413408	0.358943	177	172	227	1	1	-0.016351	0.877933	0.927405	0.106661
bp0708	putative membrane protein	_	-0.16262	-0.146318	197	176	178	1	1	-0.156992	0.127354	0.371457	0.808428
bp0709	aspartyl-tRNA synthetase	aspS, tls	-0.342232	-0.228865	483	381	413	1	1	-0.342595	0.0931454	0.0753532	0.873366
bp0710	putative endonuclease/exonuclease/phosphatase family protein	_	0.0151864	-0.432959	189	191	140	1	1	0.0186948	-0.229225	0.915598	0.675423
bp0711	putative phospholipase	_	0.0721498	-0.478047	39	41	28	1	0.861404	0.0356452	-0.220465	0.851249	0.692445
bp0712	putative membrane protein	_	0.514573	0.36257	7	10	9	0.57907	0.00616821	0.421821	0.360947	0.156447	0.604613
bp0713	putative membrane protein (Pseudogene)	_	2.03242	1.12553	22	90	48	1	0.315652	1.98324	1.1259	4.00328e-19	0.0927655
bp0715	putative membrane protein (Pseudogene)	_	0.672425	0.672425	32	51	51	1	1	0.2468	-0.128121	0.340959	0.821529
bp0716	transposase (Pseudogene)	transposase (Pseudogene)	0.888969	0.601451	27	50	44	1	7.06796e-09	0.789372	0.580575	0.00336308	0.298304
bp0718	carboxyvinyl-carboxyphosphonate phosphorylmutase	_	0.0264722	-0.545434	54	55	37	5.03656e-35	0.00337462	0.0765396	0.00935695	0.680521	0.985722
bp0720	conserved hypothetical protein	_	0.135352	-0.17585	61	67	54	8.47452e-43	0.0139222	0.155731	0.270097	0.606434	0.633496
bp0721	probable aminotransferase	_	1.69642	1.02584	83	269	169	0.446884	1	1.68237	1.36055	4.83166e-16	0.0165462
bp0722	probable amidase	_	1.23704	0.192645	14	33	16	1	1	1.22896	0.262971	4.24808e-08	0.657244
bp0723	probable ABC transporter, ATP-binding protein	_	1.39428	0.801454	35	92	61	1	1	1.37849	1.18207	2.33217e-12	0.0301954
bp0724	probable ABC transporter, permease protein	_	1.29278	0.765535	20	49	34	1	1	1.20552	0.699585	5.47635e-08	0.227369
bp0725	probable ABC transporter, permease protein	_	1.16993	1.30378	32	72	79	1	1	1.11011	1.37175	3.46956e-07	0.0126645
bp0726	probable ABC transporter, periplasmic binding protein	_	0.902389	1.40319	107	200	283	1	1	0.880944	1.83753	6.24304e-06	0.0019403
bp0727	probable transcriptional regulator	_	0.222392	0.326104	138	161	173	8.76434e-82	1.29092e-05	0.227061	0.684361	0.209336	0.196187
bp0728	probable transcriptional regulator	_	0.25634	-0.147557	72	86	65	2.55563e-236	4.35381e-24	0.160259	-0.16134	0.436791	0.775874
bp0729	transposase	transposase	0.82103	0.925999	30	53	57	6.1663e-133	2.10603e-12	0.625355	0.83135	0.0148361	0.136906
bp0731	carboxynorspermidine decarboxylase	nspC	-1.27151	-0.0182238	239	99	236	1.06898e-18	1	-1.28605	0.290386	1.59125e-10	0.616603
bp0732	putative exported protein	_	-1.17225	-1.15149	311	138	140	7.6368e-09	1	-1.16947	-0.875797	4.58166e-10	0.104345
bp0733	transposase	transposase	0.678072	0.428843	25	40	35	1	1	0.643467	0.622982	0.000579634	0.235103
bp0734	hypothetical protein	_	-0.893085	-0.893085	13	7	7	1	1	#N/A	#N/A	#N/A	#N/A
bp0735	putative exported protein	_	-0.344648	-1.074	80	63	38	1	1	-0.384788	-0.905065	0.0454026	0.110295
bp0736	putative ferric siderophore receptor	bfrF	0	0	2	2	2	1	1	0.0379544	0.50692	0.887805	0.378598
bp0737	putative inner membrane sensor for iron transport	_	-0.169925	-0.321928	9	8	8	0.877583	0.755565	-0.208246	0.0639129	0.426139	0.911776
bp0738	ECF-family sigma factor Pseudogene)	_	1.32193	1	14	35	28	1	1	1.25955	1.75967	2.9543e-07	0.00710372
bp0739	transposase	transposase	0.621488	0.443607	26	40	34	1	1	0.436435	0.767246	0.087172	0.190473
bp0739A	transposase (pseudogene)	transposase (pseudogene)	-0.415037	-0.415037	4	3	5	1	1	#N/A	#N/A	#N/A	#N/A
bp0740	putative DNA methylase	_	-1.32193	-2.32193	5	2	0	1	1	-1.45329	-1.40161	6.78293e-08	0.0145531
bp0741	putative transcriptional regulator	_	-0.263034	-0.584963	126	105	84	1	0.210932	-0.256825	-0.135729	0.231272	0.795688
bp0742	transposase (Pseudogene)	transposase (Pseudogene)	0.736966	0.398549	21	35	29	0	0	0.728509	0.757981	0.000111753	0.154165
bp0744	putative transcriptional regulator	_	-1.78541	-2.17673	424	123	94	0	0	-1.82827	-1.96572	1.2601e-23	0.000436298
bp0745	putative transcriptional regulator	_	-0.415037	-0.415037	4	3	3	0.110671	2.63561e-06	-0.112844	0.267082	0.688742	0.646603
bp0746	glutamate 5-kinase	proB	-0.906891	-0.819428	30	16	17	0.0112978	0.0231276	-0.886297	-0.433422	8.74159e-06	0.438563
bp0747	probable GTP-binding protein	_	-1.11757	-1.20163	115	53	50	1	1	-1.09446	-0.817467	1.45669e-09	0.114245
bp0748	50S ribosomal protein L27	rpmA	-1.66687	-0.271766	3642	1147	3020	1	1	-1.74182	-0.506525	7.68567e-19	0.3581
bp0749	50S ribosomal protein L21	rplU	-1.43689	0.722006	4746	1753	7835	1	1	-1.40348	1.1307	2.95174e-12	0.137627
bp0750	conserved hypothetical protein	_	-0.678072	-0.678072	8	5	5	1	1	-0.465611	-0.497795	0.0807745	0.433941
bp0751	octaprenyl-diphosphate synthase	ispB, cel	-0.863938	-0.39927	91	50	69	0.0165821	0.0190969	-0.817672	-0.0962872	1.50771e-05	0.851333
bp0752	LysR-family transcriptional regulator	_	-0.887973	-1.20163	161	87	70	1	1	-0.887892	-0.995857	1.04593e-06	0.0670331
bp0753	putative hydantoin utilization protein A	hyuA	-1	-0.415037	12	6	9	1	1	-0.818716	0.179301	0.000346572	0.776926
bp0754	hydantoin utilization protein B	hyuB	-0.152003	-0.321928	10	9	8	1	1.0889e-09	-0.199993	-0.305844	0.374761	0.592091
bp0755	putative amino acid deaminase	_	-0.584963	-1.58496	6	4	2	1	1	-0.360119	-1.47657	0.171902	0.0216456
bp0756	putative exported protein (Pseudogene)	_	0.432959	-0.222392	20	27	18	0.124441	0.038898	-0.198859	-1.40275	0.374033	0.0162984
bp0756A	transposase (Pseudogene)	transposase (Pseudogene)	0.657112	0.657112	26	41	33	0.188583	0.0193866	0.840298	0.791126	4.54967e-06	0.132068
bp0757	succinate-semialdehyde dehydrogenase [NADP+]	gabD	0	-1	2	2	0	0.322593	0.495881	-0.145571	-1.19512	0.691483	0.0573393
bp0758	cyclolysin-activating lysine-acyltransferase	cyaC, HlyC	-2	-0.415037	12	3	9	2.93688e-05	0.0438329	-1.88466	0.220036	1.8032e-09	0.722946
bp0760	bifunctional hemolysin-adenylate cyclase precursor	cyaA, cya	-7.40173	-7.26508	1691	10	11	1	1	-7.31088	-6.71928	3.51764e-240	9.31623e-14
bp0761	cyclolysin secretion ATP-binding protein	cyaB	-5.26053	-5.85175	230	6	4	0.000474157	0.00553327	-5.26344	-5.62768	5.77979e-124	3.45933e-16
bp0762	cyclolysin secretion protein	cyaD	-6.31288	-6.31288	159	2	2	1.54999e-09	0.0391356	-5.92527	-6.06425	5.4082e-124	2.8193e-18
bp0763	cyclolysin secretion protein	cyaE	-5.39232	-5.39232	42	0	0	0.330575	0.629546	-6.9731	-6.59906	1.15576e-88	4.13554e-16
bp0764	probable LysR-family transcriptional regulator	cyaX	-4.16993	-4.16993	18	0	0	0.0482337	0.27374	-4.84108	-3.76151	3.12564e-44	1.76968e-07
bp0765	probable extracellular solute-binding protein	_	-0.211504	-0.459432	22	19	16	1.00781e-05	0.288928	-0.205656	-0.0393096	0.413661	0.951168
bp0766	glutamate/aspartate transport system permease protein (Pseudogene)	gltJ	-1	-1	2	0	0	1	1	#N/A	#N/A	#N/A	#N/A
bp0767	glutamate/aspartate transport system permease protein	gltK	0	0	0	0	0	0.947096	0.00111262	#N/A	#N/A	#N/A	#N/A
bp0768	glutamate/aspartate transport ATP-binding protein	gltL	0	0	0	0	0	1	1	#N/A	#N/A	#N/A	#N/A
bp0769	probable aminotransferase	_	0	0	0	0	0	0.104298	7.13689e-05	#N/A	#N/A	#N/A	#N/A
bp0770	putative membrane protein	_	1.18057	1.6477	15	34	47	0.561432	0.0717664	1.10848	1.76007	6.65388e-06	0.00469446
bp0771	putative exported protein	_	0.415037	-0.584963	3	4	2	1	1	0.23732	-0.208295	0.437542	0.723585
bp0772	putative acetoacetyl-CoA reductase	_	0	1	0	0	2	1	1	#N/A	#N/A	#N/A	#N/A
bp0773	putative acetolactate synthase large subunit	_	1	1.58496	0	2	3	1	1	1.45801	1.72601	5.29891e-05	0.00659763
bp0774	probable GntR-family transcriptional regulator	_	0.165059	0.125531	66	74	72	0.0341382	0.00201146	0.168484	0.410117	0.364378	0.435436
bp0775	hypothetical protein	_	-1.22239	-0.485427	7	3	5	2.67518e-05	3.41444e-12	-0.943875	-0.108867	0.000242023	0.848959
bp0776	probable GntR-family transcriptional regulator	_	-0.0972972	0.231326	46	43	54	0.0419356	0.0402729	-0.0660246	0.574728	0.733541	0.277682
bp0777	probable Zinc-binding dehydrogenase	_	0.548621	1.53459	67	98	197	0.0556297	0.399388	0.536629	1.89779	0.00466784	0.00179059
bp0778	putative acetyl-CoA synthetase	_	0	0.777608	7	7	12	0.016945	0.028292	0.0369573	0.932224	0.878191	0.113321
bp0779	conserved hypothetical protein	_	0.447459	1	11	15	22	0.00323169	3.39126e-10	0.373257	0.755082	0.115582	0.226096
bp0780	putative membrane protein	_	0.91983	2.6171	37	70	227	1	1	0.945857	2.91841	4.88505e-06	3.35428e-06
bp0781	probable ABC transporter, ATP-binding component	_	0.862496	1.62803	11	20	34	1	1	0.698877	1.27951	0.00929176	0.033026
bp0782	putative exported protein	_	1.19704	2.2935	41	94	201	1	1	1.17812	2.41028	6.30141e-09	2.25424e-05
bp0783	putative dioxygenase	_	0	0.584963	6	6	9	1	1	0.0729785	0.669172	0.82547	0.355018
bp0784	putative acetolactate synthase large subunit	ilvB	-0.106915	0.893085	28	26	52	1	1	-0.202554	1.14032	0.318363	0.0262552
bp0785	putative mechanosensitive channel protein	_	-0.758992	-0.137504	22	13	20	1	1	-0.845892	0.0328466	0.000175103	0.954742
bp0786	transposase	transposase	0.76184	0.563901	23	39	34	1	1	0.602073	0.546145	0.0219754	0.339129
bp0787	N-terminal region of a putative membrane protein (Pseudogene)	_	-0.0524674	-0.664397	84	81	53	1	1	-0.0338938	-0.489437	0.886685	0.38756
bp0789	acetolactate synthase large subunit	ilvI	-0.770974	0.22129	186	109	218	1	1	-0.704375	0.559999	8.40794e-05	0.298238
bp0790	acetolactate synthase small subunit	ilvH, brnP	-0.919	-0.243003	329	174	278	1	1	-0.958547	-0.0856898	9.30044e-08	0.870291
bp0791	ketol-acid reductoisomerase	ilvC	-1.16494	-1.21045	361	161	156	1	1	-1.16944	-1.00812	4.79615e-11	0.0630505
bp0792	putative CDP-diacylglycerol--serine O-phosphatidyltransferase protein	pssA	-0.331469	-1.02741	1593	1266	782	1	1	-0.30766	-0.858981	0.097788	0.155215
bp0793	putative lipoprotein	_	0.08092	-0.274175	52	55	43	0.409853	0.294615	0.133316	-0.034913	0.571519	0.952615
bp0794	30S ribosomal protein S15	rpsO, secC	-0.635561	1.17069	1886	1214	4248	1	1	-0.458512	1.76551	0.0179826	0.0158055
bp0795	polyribonucleotide nucleotidyltransferase	pnp	-1.10852	-0.837467	1173	544	657	1	4.61217e-208	-1.10774	-0.589938	1.70351e-08	0.335012
bp0796	putative lipoprotein	_	-0.289507	0.398549	22	18	29	1	1	0.109192	1.38666	0.617724	0.0289185
bp0797	transposase	transposase	0.601451	0.374396	29	44	35	1	2.43726e-221	0.589809	0.891574	0.0145243	0.130278
bp0798	threonine dehydratase catabolic	tdcB	-0.36257	0.0780025	18	14	19	1	1	-0.32208	0.603893	0.139167	0.295749
bp0799	conserved hypothetical protein	_	-1.58496	-0.169925	9	3	8	1	1	-1.55307	-0.551396	9.86368e-08	0.333491
bp0800	probable zinc-binding dehydrogenase	_	-0.853611	-0.686501	103	57	64	1	1	-0.751379	0.780136	2.20476e-05	0.203547
bp0801	triosephosphate isomerase	tpiA, tpi	-1.07039	-1.09115	147	70	69	1	1	-1.00308	-0.774385	1.91525e-05	0.14065
bp0802	protein-export membrane protein	secG	-1.15948	-1.01687	172	77	85	1	1	-1.23415	-1.31639	4.07072e-07	0.0329544
bp0804	high-affinity choline transport protein	betT	0.0524674	-0.432959	27	28	20	1	1	0.00228611	-0.228539	0.989789	0.657883
bp0805	probable transcriptional regulator	_	-0.530515	0.943416	26	18	50	1.55491e-18	0.0934063	-0.552292	1.43662	0.0121204	0.017791
bp0806	methylaspartate ammonia-lyase	_	-0.231326	0	27	23	27	3.24629e-16	1	-0.192067	0.374003	0.472263	0.50236
bp0807	putative exported protein	_	0.337035	0.0740006	19	24	20	1	1	0.35576	0.402846	0.148845	0.495659
bp0808	conserved hypothetical protein	_	0.415037	-0.584963	3	4	2	1	1	0.271483	-0.56378	0.385829	0.350945
bp0809	putative argininosuccinate lyase (Pseudogene)	argH	0.736966	0	15	25	15	1.93174e-42	4.2638e-24	0.763379	0.377508	0.00193375	0.558197
bp0810	putative exported protein	_	0.736966	0	3	5	3	1	1	0.775076	0.625151	0.0180672	0.270417
bp0812	transposase for IS1663	transposase for IS1663	-0.0558532	0.350497	79	76	102	6.09717e-21	1	-0.0647359	0.872458	0.763657	0.168449
bp0813	probable short-chain dehydrogenase	_	0.371969	-0.695145	34	44	21	1	1	0.419347	-0.50912	0.0284817	0.466176
bp0814	probable LysR-family transcriptional regulator	_	0.592017	1.01057	136	205	274	1	1	0.584543	1.23235	0.00271687	0.021866
bp0815	cystathionine beta-lyase	metC	0.263034	0	15	18	15	0.00234888	0.387011	0.197895	0.197009	0.384603	0.730142
bp0816	conserved hypothetical protein	_	0.750022	0.0641303	22	37	23	1	1	0.716159	0.269531	0.00109114	0.658136
bp0817	putative exported protein	_	0.584963	0.378512	10	15	13	0.842563	1	0.58277	0.412774	0.0196417	0.458969
bp0818	conserved hypothetical protein	_	-0.152003	-0.736966	10	9	6	0.910618	0.471637	-0.119746	-0.740199	0.587814	0.250455
bp0819	putative exported protein	_	0.971986	1.44931	26	51	71	0.0143368	1	0.977852	1.75345	1.89945e-05	0.00153568
bp0820	conserved hypothetical protein	_	0.736966	1.58496	6	10	18	1	1	0.710957	1.93146	0.012024	0.00428731
bp0821	hydantoin utilization protein B	hyuB	0.884523	1.75899	13	24	44	0.0308968	0.0160364	0.767236	1.84964	0.000543481	0.000739572
bp0822	hydantoin utilization protein A	hyuA	0.716207	2.92057	14	23	106	0.000311025	3.21241e-10	0.703059	3.38674	0.000606687	5.28145e-07
bp0823	putative transcriptional regulator	_	0.431716	1.28109	172	232	418	1	1	0.41559	1.50995	0.0296065	0.00481189
bp0824	azurin	_	0.662181	-0.15967	10555	16703	9459	0.250684	0.243599	0.656346	-0.0599644	0.00112296	0.93434
bp0825	conserved hypothetical protein	_	-0.263034	-0.469485	18	15	13	0.163787	0.143524	-0.0943188	-0.395125	0.693382	0.537058
bp0826	outer membrane component of multidrug efflux system	_	1	0	0	2	0	1	1	0.934126	0.874369	0.0110926	0.161491
bp0827	integral membrane component of multidrug efflux system	_	1	2	2	4	8	3.86337e-08	0.00308912	1.2242	2.33916	5.73331e-07	0.000223042
bp0828	probable HlyD-family secretion protein	_	1	1.32193	2	4	5	1	1	0.918928	1.45198	0.00205626	0.0110189
bp0829	putative transcriptional regulator	_	-0.275634	-0.201634	23	19	20	1	1	0.198939	0.827431	0.357971	0.141109
bp0830	transposase	transposase	0.63743	0.454566	27	42	37	1	1	0.717336	0.788256	0.000196539	0.131808
bp0831	high-affinity choline transport protein	betT	0.153913	-0.238405	151	168	128	1	1	0.11426	0.0785396	0.53204	0.883874
bp0832	LysR-family transcriptional regulator	_	0.70044	-0.540568	16	26	11	0.0194693	0.000659987	0.694704	-0.484923	0.0202974	0.496763
bp0833	conserved hypothetical protein (Pseudogene)	_	0.485427	-1.39593	50	70	19	1	1	0.487924	-1.26649	0.0163734	0.0739193
bp0834	probable DNA repair exonuclease	_	0.321928	-0.415037	4	5	3	1	1	#N/A	#N/A	#N/A	#N/A
bp0835	putative membrane protein	_	-0.736966	-1.32193	5	3	2	1	1	-0.801838	-1.25487	0.0299628	0.0733333
bp0836	putative exported protein	_	0	0	0	0	0	1	2.60913e-130	#N/A	#N/A	#N/A	#N/A
bp0837	conserved hypothetical protein	_	0	0	0	0	0	7.15387e-187	0	#N/A	#N/A	#N/A	#N/A
bp0838	probable TetR-family transcriptional regulator (Pseudogene)	_	0.807355	0.584963	12	21	18	1.79074e-88	6.96336e-27	0.218041	-0.223957	0.480168	0.703281
bp0839	transposase	transposase	0.696608	0.367732	29	47	40	7.11081e-73	1.93e-14	0.693241	0.827646	0.00754521	0.143762
bp0840	outer membrane porin protein precursor	_	0.220888	0.0956497	78011	90918	83446	1.78885e-70	3.30944e-22	0.217825	0.435826	0.104012	0.587257
bp0841	probable NADH-ubiquinone oxidoreductase chain 3	nuoA	0.0386747	1.45646	1325	1361	3639	2.58788e-124	3.80004e-74	0.0364588	1.77516	0.85953	0.0163444
bp0842	NADH-ubiquinone oxidoreductase, 20 kDa subunit	nuoB	-0.122095	0.323581	1220	1121	1528	7.86727e-111	2.97252e-55	-0.135115	0.382035	0.469309	0.497553
bp0843	respiratory-chain NADH dehydrogenase, 30 kDa subunit	nuoC	-0.500709	-0.119422	1006	711	927	9.23105e-127	6.16141e-50	-0.519184	-0.140767	0.00547914	0.796195
bp0844	respiratory-chain NADH dehydrogenase, 49 kDa subunit	nuoD	-0.504563	-0.269554	1108	781	920	2.19143e-105	2.59144e-158	-0.509656	-0.115002	0.00696183	0.844944
bp0845	respiratory-chain NADH dehydrogenase I, 24 kDa subunit	nuoE	-0.528213	-0.116845	1670	1158	1541	2.33459e-23	0	-0.558888	0.152585	0.00298566	0.791829
bp0846	respiratory-chain NADH dehydrogenase, 51 kDa subunit	nuoF	-0.78798	-0.784508	1017	589	591	0.566062	0.162049	-0.802686	-0.567743	3.98831e-05	0.321214
bp0847	NADH-ubiquinone oxidoreductase, 75 kDa subunit	nuoG	-0.905496	-0.836899	517	276	290	1	1	-0.924995	-0.659208	9.95341e-07	0.245537
bp0848	NADH-ubiquinone oxidoreductase, chain H	nuoH	-1.07815	-0.680432	1100	521	687	1	1	-1.10621	-0.666563	6.27257e-09	0.23721
bp0849	NADH-ubiquinone oxidoreductase, chain I	nuoI	-1.09932	-0.185174	962	449	847	1	1	-1.20343	-0.227578	2.95165e-11	0.678853
bp0850	NADH-ubiquinone oxidoreductase, chain J	nuoJ	-1.38857	-1.17557	576	220	255	1	2.74399e-10	-1.41016	-1.24496	7.35001e-14	0.0351229
bp0851	NADH-ubiquinone oxidoreductase, chain K	nuoK	-1.2337	-0.613553	1324	563	866	1	1	-1.21413	-0.377101	1.11185e-11	0.485428
bp0852	NADH-ubiquinone oxidoreductase, chain L	nuoL	-1.42548	-1.01673	693	258	343	1	1	-1.42454	-0.77032	5.25837e-14	0.182471
bp0853	NADH-ubiquinone oxidoreductase, chain M	nuoM	-1.39927	-0.972519	728	276	371	1	1	-1.41124	-0.833901	1.91265e-13	0.138722
bp0854	NADH-ubiquinone oxidoreductase, chain N	nuoN	-1.50007	-1.39961	495	175	188	1	1	-1.53945	-1.50413	8.62705e-15	0.0117429
bp0855	putative membrane protein	_	-1.21053	-1.28408	1090	471	448	1	1	-1.22745	-1.01295	6.83787e-10	0.0580313
bp0856	probable TonB-dependent receptor for iron transport	bfrD	-9.89633	-8.89785	953	0	2	5.1113e-08	1	-9.46803	-8.5981	1.45491e-212	2.3535e-25
bp0857	probable TonB-dependent receptor for iron transport	bfrE	-1.89308	-1.11548	52	14	24	1	1	-1.95014	-0.853979	1.0292e-25	0.10006
bp0858	probable GnaT-family acetyltransferase	_	0.0941222	-0.0489096	89	95	87	1	1	0.0774801	0.215337	0.675988	0.678378
bp0859	short-chain dehydrogenase	_	0	-1	2	2	0	1	1	-0.121911	-0.440386	0.750244	0.48996
bp0860	putative acetolactate synthase large subunit	_	-0.584963	-1.58496	3	2	0	1	1	-0.482955	-0.657196	0.0787903	0.239079
bp0861	putative exported protein	_	-0.263034	0.584963	6	5	9	1	1	-0.270277	0.88437	0.315738	0.122393
bp0862	probable LysR-family transcriptional regulator	_	-0.377367	0.784271	126	97	217	1.05898e-16	1.98199e-63	-0.379998	1.03871	0.0284306	0.0557075
bp0863	phosphoserine phosphatase	serB	-0.415037	-1.71049	36	27	11	1	1	-0.378637	-1.27409	0.054446	0.0362284
bp0864	transcription-repair coupling factor	mfd	-0.36257	-1.23133	54	42	23	9.04185e-21	3.76903e-70	-0.375644	-0.945861	0.0344149	0.0741675
bp0865	4-diphosphocytidyl-2c-methyl-D-erythritol synthase	ispD	0	0	4	4	4	1	1	#N/A	#N/A	#N/A	#N/A
bp0866	2C-methyl-D-erythritol 2,4-cyclodiphosphate synthase	ispF, mecS	0.0931094	-0.584963	75	80	50	1	1	0.10575	-0.509874	0.596247	0.409632
bp0867	transposase	transposase	0.684498	0.321928	28	45	35	1	1	0.705905	0.674301	0.000103162	0.202982
bp0868	fructose-1,6-bisphosphatase	fbp, fdp	0.907699	0.401363	476	893	630	1	1	0.931801	0.739566	8.71124e-07	0.185169
bp0869	aminopeptidase N	pepN	0.922595	0.415037	134	254	180	1	1	0.912784	0.654397	1.20993e-06	0.229483
bp0870	putative exported protein	_	-0.0333586	0.901936	175	171	327	1	1	-0.0231726	1.23972	0.901608	0.0238918
bp0871	transposase	transposase	0.736966	0.641546	27	45	39	1.17707e-05	0.0192931	0.665983	0.793006	0.000382562	0.130133
bp0872	ABC transporter, ATP-binding protein	_	-0.652077	0	11	7	11	1	1	-0.632057	0.36588	0.00986271	0.543907
bp0873	thiopurine S-methyltransferase	tpm	0.227069	-0.285909	88	103	73	1	1	0.203437	-0.114416	0.25783	0.830427
bp0874	vir-repressed protein	vir-18	0.884523	0.621488	26	48	40	1	1	1.17104	0.967612	0.000223415	0.100043
bp0875	putative exported protein	_	1.80735	1.14505	52	182	115	4.0854e-07	1	1.79784	1.40423	3.94609e-18	0.013027
bp0876	putative lipoprotein	_	-0.807355	-1.22239	35	20	15	1	1	-0.715123	-0.884531	0.00168225	0.15088
bp0877	conserved hypothetical protein	_	-0.115477	0.106915	13	12	14	2.22938e-08	1	-0.0583138	0.222591	0.812022	0.726424
bp0878	putative phospholipase	_	2	2.34453	38	152	193	1.10848e-06	0.00849809	1.98464	2.64492	2.72527e-27	6.7064e-06
bp0879	probable aldehyde dehydrogenase (Pseudogene)	_	0.080812	-0.86953	243	257	133	1.41321e-39	0.000928335	0.071766	-0.698676	0.690306	0.233325
bp0880	putative exported protein (Pseudogene)	_	-1	-1	2	0	0	4.06756e-28	0.000821447	-0.437923	-0.42056	0.0932855	0.461099
bp0882	conserved hypothetical protein	_	0	0	0	0	0	1	0.0640675	#N/A	#N/A	#N/A	#N/A
bp0883	biotin carboxyl carrier protein	_	-1	-1	2	0	0	0.389159	0.0640277	#N/A	#N/A	#N/A	#N/A
bp0884	probable carboxylase	_	-1	-1	2	0	0	0.451506	0.600729	-0.744613	-0.519903	0.0908432	0.438979
bp0885	conserved hypothetical protein	_	0	0	0	0	0	1	1	#N/A	#N/A	#N/A	#N/A
bp0886	conserved hypothetical protein	_	-1	-2	4	2	0	0.245374	0.549803	-0.610672	-2.12184	0.07874	0.00162213
bp0887	conserved hypothetical protein	_	1	1	0	2	2	0	2.57542e-132	#N/A	#N/A	#N/A	#N/A
bp0888	GntR-family transcriptional regulator	_	0.490326	0.251539	84	118	100	5.07712e-203	1.82249e-101	0.457902	0.361647	0.0147712	0.490294
bp0889	biotin carboxylase	accC, fabG	0.716207	0.53842	42	69	61	0.133506	4.79879e-05	0.659831	0.619101	0.000332833	0.249518
bp0890	putative acyl-CoA carboxylase (Pseudogene)	_	0.505235	-0.146841	31	44	28	1	1	0.482264	-0.221615	0.0128958	0.728481
bp0891	transposase	transposase	0.748461	0.459432	25	42	33	1	1	0.670974	0.679662	0.00027158	0.196597
bp0892	hypothetical protein	_	0.647698	1.5025	180	282	510	1	1	0.594376	1.93318	0.00314357	0.00190778
bp0893	hypothetical protein	_	0.849063	2.18823	1052	1895	4799	1	1	0.831392	2.38362	1.66113e-05	6.36874e-05
bp0894	putative mannose-6-phosphate isomerase	pmi	0.469485	1.23816	39	54	92	1	1	0.51671	1.51238	0.0056604	0.00712649
bp0895	conserved hypothetical protein	_	0.827636	1.78678	111	197	383	1	1	0.792828	2.14069	0.000142358	0.000124972
bp0896	hypothetical protein	_	0	1	0	0	2	1	1	#N/A	#N/A	#N/A	#N/A
bp0897	transposase	transposase	0.563901	0.347923	23	34	28	3.94553e-09	1	0.573345	0.403464	0.00234651	0.459767
bp0898	putative ferredoxin	_	-1.22239	-0.807355	7	3	4	1	1	-0.951724	0.0244433	0.00711044	0.965992
bp0899	ABC transporter, ATP-binding protein	_	0.807355	0	8	14	8	1	1	0.653358	0.255163	0.00547526	0.659157
bp0900	probable oxidoreductase	_	2.88368	1.702	71	524	231	1	1	2.79125	2.06112	1.76701e-36	0.000184058
bp0901	putative oxidoreductase	_	3.00198	1.95164	91	729	352	1	3.71039e-35	2.99853	2.23718	1.27602e-46	5.65099e-05
bp0902	putative membrane protein	_	0.736966	0.415037	3	5	4	1	1	#N/A	#N/A	#N/A	#N/A
bp0903	putative membrane protein	_	-0.106915	0.947533	14	13	27	0.114427	0.122126	-0.0750741	1.39136	0.7432	0.0436137
bp0904	serine/threonine protein phosphatase 1	pphA, prpA	0.271302	-0.398549	58	70	44	0.489217	0.884988	0.288005	-0.28684	0.115027	0.680318
bp0905	penicillin-binding protein 1A	mrcA, po_	0.462106	0.947533	98	135	189	1	1	0.471056	1.29648	0.00946088	0.0243855
bp0906	putative peptidase	_	-0.535596	-1.42114	158	109	59	2.52432e-05	6.89394e-05	-0.51356	-1.21771	0.00717563	0.0276323
bp0907	putative lipoprotein (Pseudogene)	_	-1.61952	-2.23095	169	55	36	0.0249489	0.0432248	-1.60954	-2.17186	1.81436e-17	0.000109851
bp0908	conserved hypothetical protein	_	0.222392	-0.36257	18	21	14	1.6651e-22	4.10662e-150	0.279698	-0.0678152	0.306505	0.907549
bp0909	DNA-damage-inducible protein p	dinP	-0.867896	-1.38247	73	40	28	1.98703e-10	9.49076e-16	-0.949936	-0.922455	4.02211e-07	0.0814662
bp0910	transposase	transposase	0.568284	0.374396	29	43	35	2.79865e-09	0.0047742	0.636833	0.746218	0.000345971	0.162864
bp0910A	N-terminal region of a putative decarboxylase (pseudogene)	_	0.514573	-0.222392	7	10	6	1.25816e-11	2.67139e-05	#N/A	#N/A	#N/A	#N/A
bp0911	putative decarboxylase	_	0.169925	-0.192645	8	9	7	1.95659e-07	1	0.29414	0.0520098	0.312663	0.925635
bp0912	LysR-family transcriptional regulator (Pseudogene)	_	0.0264722	-0.754888	54	55	32	2.93002e-05	0.0299604	0.0245863	-0.507514	0.892635	0.350495
bp0913	putative exported protein	_	1.04836	-0.0671142	44	91	42	1	1	1.01902	0.219727	7.96602e-08	0.692647
bp0914	probable inner membrane component of binding-protein-dependent transport system	_	0.949959	0.0324215	44	85	45	8.44534e-25	1.45474e-60	0.879701	0.175001	9.43737e-06	0.768252
bp0915	probable inner membrane component of binding-protein-dependent transport system	_	1.05344	0.647119	53	110	83	1	1	0.958436	0.759955	1.62606e-06	0.249948
bp0916	putative ATP-binding protein of a transporter (Pseudogene)	_	1.10269	0.391191	61	131	80	0.000862841	0.0412686	1.09392	0.755172	4.80366e-08	0.226361
bp0918	conserved hypothetical protein	_	-0.258734	-1.20811	67	56	29	0.213769	0.10495	-0.240794	-0.911677	0.17316	0.0819068
bp0919	putative succinate-semialdehyde dehydrogenase [NADP+]	gabD	0.275634	-0.389947	38	46	29	0.0585781	0.0279216	0.289157	-0.109786	0.105725	0.833046
bp0920	putative exported protein	_	0	-1.58496	9	9	3	1	1	-0.00747158	-0.937533	0.975103	0.1173
bp0921	citrate utilization protein B	citB	0.263034	0	5	6	5	1	1	0.186879	0.231948	0.482198	0.729253
bp0922	conserved hypothetical protein	_	0	-1	2	2	0	0.0460639	0.01438	-0.219166	-0.712958	0.515937	0.251299
bp0923	conserved hypothetical protein	_	0.410465	1.27365	79	105	191	1.89512e-05	1.01997e-08	0.367827	1.39853	0.0640817	0.00946819
bp0924	putative transcriptional regulator	_	0.574867	1.14353	239	356	528	1	2.025e-37	0.574347	1.46584	0.00518441	0.0145027
bp0925	putative fumarylacetoacetate-family hydrolase	_	1.22239	0	3	7	3	2.4056e-14	2.47583e-11	1.18677	0.425911	0.000110723	0.472415
bp0926	conserved hypothetical protein	_	1	0.222392	6	12	7	2.83103e-15	1.13859e-11	0.913833	0.315829	0.000202377	0.571356
bp0927	putative exported protein	_	0.706269	0.395929	19	31	25	2.01119e-15	7.6083e-12	0.727661	0.712974	0.00125399	0.237792
bp0928	LysR-type transcriptional regulator	_	1	0.199564	182	364	209	9.80476e-09	3.40578e-10	1.00436	0.347929	3.14395e-08	0.546039
bp0929	putative membrane protein	_	-0.63743	-1	14	9	7	4.02911e-18	3.046e-18	-0.560615	-0.833284	0.0441728	0.173894
bp0930	putative CoA ligase	_	0	-1	2	2	0	0.628441	0.756564	0.361569	-0.137757	0.281936	0.819708
bp0931	putative exported protein	_	0.736966	-0.584963	3	5	2	0.107812	0.0245265	0.625263	-0.184019	0.0669519	0.772641
bp0932	conserved hypothetical protein	_	0.485427	0	5	7	5	0.953541	4.47395e-05	0.579707	0.279742	0.118869	0.65492
bp0933	conserved hypothetical protein (Pseudogene)	_	0	0	2	2	2	1	1	0.390296	0.592819	0.276933	0.338244
bp0934	hypothetical protein	_	0.459432	0.70044	8	11	13	0.269642	0.0168253	0.437047	1.18238	0.306217	0.0821632
bp0935	putative exported protein	_	0.485427	1	5	7	10	1	1	0.362136	1.34427	0.16774	0.0191518
bp0936	LysR-family transcriptional regulator	_	0.469485	0.206451	13	18	15	0.185079	1	0.49989	0.400968	0.024305	0.541044
bp0937	phage-related protein	_	0.290266	0.802429	1382	1690	2412	1	1	0.312423	1.25151	0.208076	0.0782391
bp0938	transposase	transposase	0.758992	0.428843	26	44	35	0.0314449	0.0404567	0.722358	0.675385	7.40763e-05	0.197284
bp0939	conserved hypothetical protein	_	0.636037	4.62896	74	115	1831	1	1	0.684736	5.22643	0.00215078	1.68074e-10
bp0940	putative sugar efflux transpoter	_	-1.58496	-0.584963	3	0	2	3.78057e-19	2.3221e-57	-1.42131	-0.366093	2.04036e-05	0.518168
bp0941	putative phosphoglycolate phosphatase	_	-0.192645	-0.36059	104	91	81	1	1	-0.17992	-0.243766	0.336894	0.642191
bp0942	3-demethylubiquinone-9 3-methyltransferase	ubiG, pufX	-0.298523	-0.484079	214	174	153	0.512023	0.00407015	-0.308223	-0.439851	0.125842	0.460442
bp0943	outer membrane protein A precursor	ompA	0.810553	0.621711	25297	44368	38966	0.223428	6.94519e-06	0.805781	1.05524	3.35332e-07	0.163368
bp0944	DNA gyrase subunit A	gyrA, parD, _lA, gyra or pard or _la or hisw or b2231	-0.406885	-0.179979	647	488	572	0.27675	0.00555351	-0.405796	0.152283	0.0283575	0.806531
bp0945	phosphoserine aminotransferase	serC, pdxF	-0.910203	-1.47356	436	232	157	0.983228	0.0902758	-0.932085	-1.42253	6.85491e-07	0.0184549
bp0946	p-protein [includes: chorismate mutase and prephenate dehydratase]	pheA	-1.1565	-1.57154	321	144	108	0.0283519	0.0289955	-1.1748	-1.54599	1.36109e-08	0.0270823
bp0947	prephenate dehydrogenase	tyrA	-1.15754	-1.33442	58	26	23	1	1	-1.12817	-1.04767	7.01872e-09	0.0693885
bp0948	3-phosphoshikimate 1-carboxyvinyltransferase	aroA	-1.34792	-1.71989	56	22	17	1	1	-1.34366	-1.63745	2.64376e-11	0.0169676
bp0949	cytidylate kinase	cmk, mssA	-0.412126	0.105353	330	248	355	1.25693e-74	2.90074e-17	-0.309434	0.695757	0.119872	0.209653
bp0950	30S ribosomal protein S1	rpsA, ssyF	-0.846489	-0.196958	4017	2234	3507	3.53383e-07	1.70346e-09	-0.825587	0.331161	3.48635e-07	0.626324
bp0951	integration host factor beta-subunit	ihfB, himD	-1.04739	-0.907978	2321	1123	1238	1	1	-1.03662	-0.672935	4.17123e-08	0.227621
bp0952	putative membrane protein	_	0.237039	0.596367	84	99	127	1.14278e-09	3.67857e-08	0.220375	0.949837	0.317425	0.113795
bp0953	putative membrane protein	_	-0.189478	-0.215013	65	57	56	7.77788e-18	6.04595e-68	-0.231307	-0.250733	0.198442	0.633398
bp0954	ADP-heptose synthase	rfaE	-0.36257	-1.05445	54	42	26	0.0496211	4.22204e-07	-0.573602	-1.71829	0.00678601	0.0161804
bp0955	ADP-L-glycero-D-manno-heptose-6-epimerase	rfaD, htrM	-0.0993279	-0.715792	496	463	302	0.113336	0.0420498	-0.101985	-0.491804	0.586573	0.3614
bp0956	conserved hypothetical protein	_	-0.192645	-1.29956	32	28	13	0.0349629	0.00368161	-0.188104	-1.25372	0.327495	0.0531848
bp0957	transposase	transposase	0.725825	0.237039	26	43	33	4.22638e-42	1.04279e-14	0.66292	0.594901	0.000271627	0.260375
bp0958	cysteine synthase B	cysM	0.0484404	-0.911296	205	212	109	1	1	0.0504065	-0.700238	0.783953	0.201076
bp0959	membrane-bound lytic murein transglycosylase B precursor	mltB	-0.270648	-1.38995	76	63	29	2.79937e-25	2.24186e-10	-0.265692	-1.20046	0.13612	0.0498619
bp0960	histone deacetylase family protein	_	0.508001	0.0907655	154	219	164	5.12702e-24	1	0.515914	0.322664	0.00464796	0.543043
bp0961	electron transfer flavoprotein beta-subunit	etfB, etfS	0.367646	0.482321	1261	1627	1763	1.11266e-17	7.35181e-24	0.376088	0.915449	0.0431957	0.154505
bp0962	electron transfer flavoprotein alpha-subunit	etfA, etfL	0.400434	-0.416175	422	557	317	4.22993e-11	5.35747e-18	0.402944	-0.303783	0.0289267	0.59221
bp0964	probable acyl-CoA dehydrogenase	_	0.618129	0.661198	129	198	204	1.89221e-11	1.33199e-26	0.616483	1.02862	0.000754948	0.0595403
bp0965	antioxidant protein	_	0.123603	-0.655688	2683	2923	1705	0.00315011	2.31082e-05	0.125836	-0.341444	0.499628	0.571464
bp0966	sulfate-binding protein precursor	sbp	-0.280108	-1.5025	17	14	6	0.00366603	0.00212946	-0.344009	-0.706107	0.124806	0.236468
bp0967	sulfate transport system permease protein (Pseudogene)	cysU, cysT	0	-2	4	4	0	1.29577e-08	3.68608e-13	-0.178228	-2.50218	0.622346	0.000371898
bp0968	sulfate transport system permease protein (Pseudogene)	cysW	-1	-2	4	2	0	1.25569e-21	1.05313e-88	-0.668196	-2.47324	0.0579295	0.000318635
bp0969	sulfate transport ATP-binding protein	cysA	-1	-1	2	0	0	1	2.97042e-05	-1.03587	-2.49472	0.00636264	0.00110359
bp0970	phosphoadenosine phosphosulfate reductase (Pseudogene)	cysH	-1	-1	2	0	0	0.00520501	0.00544922	#N/A	#N/A	#N/A	#N/A
bp0970A	sulfate adenylyltransferase subunit 2	cysD	-0.485427	-2.80735	7	5	0	0.0678415	0.452885	-0.360354	-1.55828	0.265849	0.0111872
bp0971	sulfate adenylyltransferase subunit 1 (Pseudogene)	cysN	-1.58496	-1.58496	3	0	0	1	1	-0.920853	-2.58195	0.025193	0.000207605
bp0972	conserved hypothetical protein	_	-0.21042	-0.106128	140	121	131	5.35935e-19	3.03169e-53	0.0809489	0.269937	0.644072	0.630342
bp0973	putative membrane protein	_	0.0539388	-0.932886	105	109	55	1	1	0.075795	-0.648392	0.696133	0.291047
bp0974	putative membrane protein	_	2.22239	2.79586	18	84	125	1	0.545604	2.16718	3.00367	2.73833e-23	2.28498e-07
bp0975	50S ribosomal protein L19	rplS	-1.05682	0.0145158	2667	1282	2697	1	1	-1.00165	0.798188	1.35819e-07	0.274991
bp0976	conserved hypothetical protein	_	-0.538866	0	77	53	77	1	1	-0.583964	0.472335	0.00232605	0.366883
bp0977	probable oxidoreductase	_	-0.0788554	0.290901	94	89	115	1	1	-0.0878376	0.666805	0.627761	0.23531
bp0978	transposase for IS1663	transposase for IS1663	-0.334419	0.0972972	87	69	92	1	1	-0.144288	0.961766	0.54346	0.164137
bp0980	conserved hypothetical protein (Pseudogene)	_	-1.58496	-1.58496	3	0	0	1	0.931545	-1.3295	-1.66142	0.000406173	0.0157726
bp0981	conserved hypothetical protein	_	-0.584963	-1.58496	3	2	0	1	1	-0.515019	-0.736151	0.176375	0.259995
bp0982	putative RNA pseudouridylate synthase	_	-0.584963	-1.03242	45	30	22	0.08077	0.0125021	-0.532207	-0.496594	0.00788665	0.396706
bp0983	LysR-family transcriptional regulator	_	-0.0358452	-0.748815	163	159	97	0.443054	0.0605088	-0.0326808	-0.541169	0.851321	0.332665
bp0984	acriflavine resistance protein a precursor (Pseudogene)	acrA, mtcA, lir	-0.497015	-0.236892	350	248	297	1	1	-0.362589	0.910065	0.0801814	0.146858
bp0985	acriflavine resistance protein B	acrB, acrE	-0.479168	-0.131245	230	165	210	1	1	-0.487396	0.141593	0.0209351	0.796685
bp0986	probable outer membrane lipoprotein	cusC, ibeB	-0.552541	-0.0671142	44	30	42	1	1	-0.545961	0.0157825	0.00608962	0.980375
bp0987	putative membrane protein	_	1.07507	1.3937	1582	3333	4162	1	0.0557721	1.05127	1.81863	8.27848e-07	0.00682035
bp0988	putative exported protein	_	-0.283454	-0.0393129	185	152	181	1	1	-0.33187	0.355936	0.0597812	0.524297
bp0989	oligopeptidase A	prlC, opdA	-0.216811	-1.17834	43	37	19	1.40054e-13	0.18764	-0.21535	-0.886553	0.220959	0.08966
bp0990	FolD bifunctional protein [includes: methylenetetrahydrofolate dehydrogenase and methylenetetrahydrofolate cyclohydrolase]	folD, ads	-0.324782	-0.982994	253	202	128	1	1	-0.369503	-0.984045	0.0446362	0.0830864
bp0991	two-component response regulator	_	0.0208486	-0.180712	687	697	607	1	1	-0.0298685	-0.236011	0.869147	0.656527
bp0992	tw-component sensor kinase	_	-0.0848889	0.378512	70	66	91	0.00894931	0.563097	-0.134365	0.373489	0.439084	0.474591
bp0993	pyruvate dehydrogenase E1 component	aceE	-0.0635969	-0.236537	1229	1176	1044	0.000109389	0.0973762	-0.0564997	0.132399	0.746854	0.834591
bp0994	dihydrolipoamide acetyltransferase component of pyruvate dehydrogenase complex	aceF	-0.0713566	0.198187	746	710	857	1	1	-0.086606	0.520748	0.654126	0.402549
bp0995	dihydrolipoamide dehydrogenase	lpdA, lpd	-0.288482	-0.269187	469	384	390	0.00855303	0.000215301	-0.311856	0.00315441	0.112233	0.995562
bp0996	flagellin	flaA	0.169925	0.222392	24	27	28	1	1	0.142153	0.519131	0.548658	0.410604
bp0997	transposase	transposase	0.61891	0.341037	28	43	38	0.129607	0.0202339	0.777559	1.05231	0.00198249	0.0650693
bp0998	conserved hypothetical protein	_	-1.58496	-1.58496	3	0	0	0.688468	1.20906e-260	-1.44984	-1.40667	0.00052563	0.0349045
bp0999	transketolase 1	tktA, tkt	-0.472068	0.200174	215	155	247	1	4.09311e-230	-0.556233	0.0616295	0.00247389	0.910555
bp1000	glyceraldehyde-3-phosphate dehydrogenase	gap, hexC	0.355687	0.358387	2568	3286	3296	0.250792	0.566527	0.352956	0.486879	0.0442743	0.43541
bp1001	phosphoglycerate kinase	pgk	0.140178	-0.379493	147	162	113	1	1	0.161908	-0.162288	0.397743	0.77594
bp1002	enoyl-[acyl-carrier-protein] reductase [NADH]	fabI, envM	0.337035	0.706269	19	24	31	1	1	0.296565	0.715465	0.190677	0.395783
bp1003	acetate kinase	ackA, ack	-0.169925	0.222392	18	16	21	1	1	-0.0864906	0.275115	0.731083	0.780033
bp1004	phosphate acetyl/butaryl transferase	_	-0.0614005	-0.263034	48	46	40	1	1	-0.0896126	-0.25271	0.656495	0.76698
bp1005	conserved hypothetical protein	_	0.0527874	-1.05927	322	334	155	1	1	0.0495065	-1.01361	0.811533	0.184314
bp1006	probable glutathione S-transferase	_	0.31034	-0.556393	25	31	17	7.75707e-21	5.96198e-70	0.347639	-0.398346	0.150737	0.558753
bp1007	transposase (Pseudogene)	transposase (Pseudogene)	0.785875	0.652077	29	50	44	1	1	0.477003	0.687469	0.0588872	0.229168
bp1008	conserved hypothetical protein (Pseudogene)	_	0.784271	0.394279	36	62	46	1	1	0.677304	-0.288709	0.00404126	0.641851
bp1009	conserved hypothetical protein	_	0	-0.917538	17	17	9	1	1	-0.0674429	-1.41288	0.839606	0.0659594
bp1010	putative acetyltransferase	_	-0.0703893	-1.22239	21	20	9	1	1	0.215451	-0.99475	0.45848	0.0989333
bp1011	curved DNA-binding protein	cbpA	0.452512	-0.160465	57	78	51	0	3.31074e-125	0.512336	0.332397	0.00996867	0.542242
bp1012	conserved hypothetical protein	_	0.67319	-0.32681	74	118	59	0	0	0.673731	-0.756527	0.0163298	0.287311
bp1013	putative membrane protein (pseudogene)	_	0	-0.874469	11	11	6	1	1.08484e-10	0.062392	-0.67914	0.808047	0.331424
bp1014	probable phosphate transporter	pitA, pit	-0.567041	-0.567041	40	27	27	0.402426	0.00368161	-0.527341	-0.224674	0.0103732	0.685305
bp1015	molybdopterin biosynthesis protein	mog, mogA, chlG	-0.237039	-1	66	56	33	1	0.0138116	-0.220027	-0.95296	0.363395	0.235402
bp1016	putative exported protein	_	-0.289507	-1.1375	88	72	40	0.921799	0.0341699	-0.335188	-1.25073	0.204018	0.0681066
bp1017	putative peptidase	_	-0.473931	-0.836501	25	18	14	0	0	-0.471024	-0.564356	0.0300983	0.336349
bp1018	hypothetical protein	_	0.244419	-0.437405	65	77	48	0	0	0.140513	-0.397519	0.515405	0.551449
bp1019	translation initiation factor IF-1	infA	0.0409718	-1.00595	243	250	121	1	1	0.0277991	-0.80135	0.876221	0.167137
bp1020	transposase	transposase	0.841302	0.374396	24	43	35	1	1	0.66253	0.689713	0.000326384	0.188367
bp1021	RNA polymerase sigma factor for flagellar operon	fliA, flaD	0	0	0	0	0	1	1	#N/A	#N/A	#N/A	#N/A
bp1022	flagellar transcriptional activator FlbB	flhD, flbB, frlA	2.72247	2.51937	30	198	172	1	1	2.59912	2.60118	2.91944e-22	4.43614e-05
bp1023	flagellar transcriptional activator FlhC	flhC, flaI, frlB	1.79141	1.62149	13	45	40	1	1	1.49229	1.50022	2.63448e-09	0.0408167
bp1024	chemotaxis protein MotA	motA	0.807355	1	4	7	8	1	1	0.920714	1.30407	0.00186652	0.0201619
bp1025	chemotaxis protein MotB	motB	0	0	0	0	0	1	1	#N/A	#N/A	#N/A	#N/A
bp1026	chemotaxis protein CheY (Pseudogene)	cheY	0	0	2	2	2	1	1	#N/A	#N/A	#N/A	#N/A
bp1028	chemotaxis protein CheA	cheA	0	0	3	3	3	1	1	-0.328932	0.15529	0.270623	0.784194
bp1029	chemotaxis protein CheW	cheW	-0.222392	-0.485427	7	6	5	1	2.61321e-34	-0.272836	-0.244884	0.406857	0.69036
bp1030	methyl-accepting chemotaxis protein I	tsr, cheD	0	0	0	0	0	1	1	-0.422127	-0.247215	0.205967	0.686298
bp1031	chemotaxis protein methyltransferase (Pseudogene)	cheR, cheX	0	1	0	0	2	1	1	#N/A	#N/A	#N/A	#N/A
bp1032	protein-glutamate methylesterase	cheB	-1	0	2	0	2	1	1	#N/A	#N/A	#N/A	#N/A
bp1033	chemotaxis protein CheY	cheY	-0.206451	0	15	13	15	0.01743	0.00016076	-0.224317	0.480608	0.550528	0.444543
bp1034	chemotaxis protein CheZ	cheZ	-0.263034	-0.584963	6	5	4	1	1	-0.779953	-0.695463	0.041473	0.287944
bp1035	transposase for IS1663	transposase for IS1663	-0.117039	0.174029	77	71	88	0.568105	4.19753e-05	-0.0424392	0.921297	0.867373	0.151959
bp1036	putative aldo/keto reductase	_	-0.485427	-0.347923	28	20	22	2.78023e-05	1.19043e-32	-0.314686	0.59406	0.10578	0.259737
bp1037	putative apolipoprotein N-acyltransferase	lnt, cutE	-0.197037	-0.969626	47	41	24	1	1	-0.17048	-1.07695	0.404333	0.188318
bp1038	magnesium and cobalt efflux protein	corC	0.220292	-0.753696	982	1144	583	1	1	0.217872	-0.513396	0.262091	0.362628
bp1039	conserved hypothetical protein	_	-1	-1.73697	10	5	3	4.85458e-11	1.77737e-199	-0.839044	-0.948737	0.0261817	0.210911
bp1040	PhoH-like protein	_	-0.713119	-1.02915	100	61	49	1	1	-0.696451	-0.890843	0.00047394	0.117979
bp1041	conserved hypothetical protein	_	-0.584963	-0.561504	183	122	124	3.62406e-20	1.18785e-126	-0.571307	-0.241653	0.00108641	0.652867
bp1042	putative membrane protein (Pseudogene)	_	-1.58496	-1.36257	18	6	7	1	1	-1.6326	-1.08017	1.83929e-10	0.107537
bp1044	transposase for IS1663	transposase for IS1663	-0.39689	-0.0943274	79	60	74	1	4.3971e-13	-0.271735	0.78665	0.264968	0.248263
bp1045	protein-export membrane protein	secF	-0.971986	-0.439422	357	182	264	1	1	-0.972043	-0.13309	3.87729e-07	0.809234
bp1046	protein-export membrane protein	secD	-1.07529	-0.584963	177	84	118	0.130517	0.00860985	-1.08294	-0.317845	4.79021e-09	0.552442
bp1047	putative secreted protein	_	-0.727001	-0.697544	2549	1540	1573	1	1	-0.72779	-0.351544	0.000264275	0.556513
bp1048	transposase	transposase	0.63743	0.509014	27	42	37	2.11189e-19	4.25308e-69	0.75014	1.14851	0.00245944	0.0498995
bp1049	queuine tRNA-ribosyltransferase	tgt	-0.702095	-1.0133	109	67	54	1	1	-0.691913	-0.770556	7.56341e-05	0.131928
bp1050	S-adenosylmethionine:tRNA ribosyltransferase-isomerase	queA	-1.16993	-1.58496	9	4	3	0.213202	0.0887438	-0.955814	-1.21955	0.00141729	0.0413338
bp1051	probable D-alanyl-D-alanine carboxypeptidase	_	-0.169925	-0.710493	18	16	11	1	0.838731	-0.216555	-0.573278	0.361269	0.383727
bp1052	uracil phosphoribosyltransferase	upp, uraP	-0.243926	-0.791413	225	190	130	1	1	-0.246562	-0.447901	0.176274	0.390743
bp1053	transposase for IS1663	transposase for IS1663	-0.272372	0.0921182	93	77	97	0.26913	0.000313976	-0.236052	0.615241	0.279254	0.320785
bp1054	pertactin precursor	prn	-9.72281	-9.72451	845	0	0	0.929418	0.00097401	-9.91189	-10.0695	1.63397e-242	1.87273e-30
bp1055	siroheme synthase	cysG	0	0	0	0	0	0.210485	0.00979908	-0.146612	-0.53578	0.655051	0.38451
bp1056	putative membrane protein	_	-0.994911	-0.522606	283	142	197	0.066006	0.612745	-1.02093	-0.298743	7.91002e-09	0.573784
bp1057	putative membrane protein	_	1.01059	0.429762	2239	4511	3020	1	1	1.02659	0.765089	5.24137e-07	0.190835
bp1058	putative membrane protein	_	0.764557	-0.181381	2258	3836	1993	0.608218	0.494382	0.782006	-0.0526292	4.48042e-05	0.935803
bp1059	hypothetical protein	_	0.444975	-0.706269	155	211	95	0.149128	0.0122012	0.487735	-0.55317	0.00758249	0.408457
bp1060	3-octaprenyl-4-hydroxybenzoate carboxy-lyase	ubiD	0.065095	-0.189478	65	68	57	1	1	0.0545216	0.245171	0.764561	0.638502
bp1061	putative transglycosylase	_	-0.401363	0.845132	280	212	503	0.00977165	9.07125e-34	-0.391449	1.22731	0.0341854	0.0396175
bp1062	probable aminotransferase	_	-0.536053	-0.536053	29	20	20	1	1.15716e-12	-0.463439	-0.19818	0.0292127	0.733493
bp1063	conserved hypothetical protein	_	-1	0	2	0	2	0.221422	1.2254e-09	-0.378751	1.7475	0.206532	0.0162576
bp1064	NADP-dependent malic enzyme	maeB	0.325875	-0.565597	146	183	100	0.320059	0.658461	0.334705	-0.324887	0.0755496	0.550444
bp1065	conserved hypothetical protein (Pseudogene)	_	-0.198546	-0.881356	70	61	38	1	1	-0.203463	-0.981119	0.273259	0.0650885
bp1066	conserved hypothetical protein	_	-0.284881	0.0329773	173	142	177	1	1	-0.276138	0.512548	0.126223	0.366464
bp1067	transposase	transposase	0.63743	0.311944	27	42	36	1	1	0.517508	0.888661	0.0439784	0.122103
bp1068	phosphate transport ATP-binding protein	pstB, phoT	-0.00998409	-0.411725	145	144	109	1	1	0.016893	-0.0605701	0.928749	0.914239
bp1069	phosphate transport system permease protein	pstA, phoT	-0.378512	0	39	30	39	1	1	-0.412909	0.266467	0.0598692	0.650174
bp1070	phosphate transport system permease protein	pstC, phoW	-0.424498	0.393664	51	38	67	0.220976	6.68403e-70	-0.452951	0.679076	0.0164723	0.210382
bp1071	phosphate-binding periplasmic protein precursor	pstS, phoS	-0.385654	0.518131	81	62	116	0.143775	0.0728053	-0.379984	0.733162	0.0755397	0.166786
bp1072	polyphosphate kinase	ppk	0.569366	0.0901978	62	92	66	0.668738	0.0310938	0.56949	0.402365	0.00123162	0.448775
bp1073	exopolyphosphatase	ppx	0.181607	-0.109624	82	93	76	0.00911872	0.35034	0.188766	0.24009	0.277475	0.649597
bp1074	conserved hypothetical protein	_	1.88136	1.08597	114	420	242	3.50614e-05	0.420398	1.87438	1.26573	1.25722e-22	0.0238768
bp1075	phosphoglucomutase/phosphomannomutase	mrsA	0.11221	-0.839535	136	147	76	0.311188	1.19802e-188	0.10734	-0.786895	0.581549	0.283218
bp1076	dihydropteroate synthase	folP, dhpS	0.128188	-0.119739	226	247	208	0.322025	2.90523e-139	0.109612	-0.0526906	0.53093	0.925682
bp1077	cell division protein	ftsH, hflB, mrsC, tolZ	0.226725	0.042362	1140	1334	1175	1	1	0.230284	0.316466	0.194706	0.603037
bp1078	ribosomal RNA large subunit methyltransferase j	rrmJ, ftsJ, mrsF	-0.189342	0.870958	187	164	342	1	1	-0.228814	1.50844	0.258056	0.0162561
bp1079	conserved hypothetical protein	_	0.14439	0.0740006	38	42	40	1	2.31892e-16	0.147969	0.288451	0.492233	0.649587
bp1080	transposase	transposase	0.632268	0.559427	20	31	28	1	1	0.70114	0.842362	0.000315305	0.144212
bp1081	C-terminal region of a putative membrane protein (pseudogene)	_	0	0	0	0	0	1	1	#N/A	#N/A	#N/A	#N/A
bp1083	putative membrane protein	_	0.239188	0.336049	244	288	308	1	1	0.245371	0.579657	0.228422	0.282298
bp1084	homoserine kinase	thrB	-0.5025	1.45686	51	36	140	1	1	-0.490876	2.00264	0.0240531	0.0061649
bp1085	conserved hypothetical protein	_	-0.197446	-0.753839	86	75	51	1	1	-0.179028	-0.43985	0.321762	0.396564
bp1086	transposase	transposase	0.952694	0.785875	31	60	50	0.156496	1.41687e-05	1.05495	1.46328	2.59661e-06	0.03044
bp1087	conserved hypothetical protein	_	0.892111	0.334751	2394	4443	3023	1	1	0.913198	0.636793	2.16687e-05	0.294796
bp1088	putative membrane protein	_	0.415037	0.415037	126	168	168	1.48005e-06	2.25051e-14	0.337769	0.685712	0.0544883	0.198835
bp1089	putative membrane protein	_	0.198981	-0.230884	142	163	121	1	1	0.120154	-0.289832	0.621991	0.724714
bp1090	conserved hypothetical protein	_	0.348728	-0.16711	128	163	114	1	1	0.356972	0.142812	0.0488864	0.787733
bp1091	probable two-component response regulator	_	0.543543	0.445199	212	309	290	1	1	0.541629	0.742333	0.00555706	0.16091
bp1092	probable two-component histidine kinase	_	-0.0430687	-1.04307	68	66	33	1	1	-0.054045	-0.753246	0.758913	0.180946
bp1093	transposase	transposase	0.684498	0.440573	28	45	38	1	1	0.801777	0.88629	8.4037e-06	0.0942056
bp1094	high-affinity branched-chain amino acid transport ATP-binding protein	livG	1.41504	1.22239	3	8	7	2.36638e-12	9.10973e-31	1.39501	1.45333	3.41843e-09	0.0174354
bp1095	high-affinity branched-chain amino acid transport system permease protein	livH	0	0	0	0	0	1	1	#N/A	#N/A	#N/A	#N/A
bp1096	high-affinity branched-chain amino acid transport system permease protein (Pseudogene)	livM	0	0	0	0	0	1	5.14563e-44	#N/A	#N/A	#N/A	#N/A
bp1097	putative amino acids binding protein	livK	0	0.263034	5	5	6	1	0	0.168759	0.597627	0.553265	0.294113
bp1098	high-affinity branched-chain amino acid transport ATP-binding protein	livF	0	0	0	0	0	5.18354e-05	2.09347e-22	#N/A	#N/A	#N/A	#N/A
bp1099	putative long-chain fatty-acid--CoA ligase	_	0	0	0	0	0	0.381427	0.000123705	-0.153078	0.00545217	0.666615	0.992939
bp1100	probable TetR-family transcriptional regulator	_	0	0	0	0	0	5.04335e-06	0.0112427	#N/A	#N/A	#N/A	#N/A
bp1101	putative membrane protein	_	-0.736966	-1.73697	10	6	3	0.00070492	0.14761	#N/A	#N/A	#N/A	#N/A
bp1102	lysyl-tRNA synthetase	lysS, herC, asuD	-0.411856	-0.990477	302	227	152	1	1	-0.422717	-0.8684	0.0198116	0.115096
bp1103	probable short chain dehydrogenase	_	-0.314109	0.148863	46	37	51	0.00885428	0.0564013	-0.461384	-0.560284	0.0726903	0.355089
bp1104	peptide chain release factor 2	prfB, supK	-0.347504	-0.075617	939	738	892	0.547257	0.0120141	-0.342909	0.267592	0.0900342	0.670414
bp1105	single-stranded-DNA-specific exonuclease	recJ	-0.552541	-2.1375	22	15	5	1	1	-0.593398	-2.03438	0.0129561	0.00987035
bp1106	putative exported protein	_	-0.415037	-2	4	3	0	1	1	#N/A	#N/A	#N/A	#N/A
bp1107	lipoprotein releasing system transmembrane protein	lolC, lolE	-0.671946	-1.42531	94	59	35	1	1	-0.741933	-1.10763	6.32989e-05	0.036487
bp1108	lipoprotein releasing system ATP-binding protein	lolD	-0.462343	-1.86673	62	45	17	1	1	-0.482861	-1.8412	0.0519424	0.0189921
bp1109	putative deoxyribonuclease	_	-0.289507	-1.45943	11	9	4	1	1	-0.110742	-1.15475	0.703795	0.120713
bp1110	serine protease	sphB3	-0.584963	-0.584963	3	2	2	1	1	-0.714346	-0.665064	0.00432478	0.253562
bp1111	hypothetical protein	_	0	0	0	0	0	8.68638e-17	1.16636e-71	#N/A	#N/A	#N/A	#N/A
bp1112	putative outer membrane ligand binding protein	bipA	-1.07658	-7.08321	677	321	5	0.0141073	0.0265809	-1.08485	-6.62704	1.13216e-05	1.04746e-17
bp1113	putative competence protein (Pseudogene)	_	0.222392	-0.378512	12	14	10	1	1	-1.28066	-6.01535	3.97435e-05	3.21238e-10
bp1114	transposase (Pseudogene)	transposase (Pseudogene)	0.550197	0.36257	28	41	36	1.56781e-05	1	0.56374	0.570858	0.00275386	0.274317
bp1115	probable hydrolase	_	-0.155278	-0.756729	49	44	29	1	1	-0.15315	-0.555471	0.420448	0.336939
bp1116	conserved hypothetical protein	_	0.106915	-0.366539	156	168	121	1	1	0.10198	-0.205301	0.588615	0.75437
bp1117	transcription elongation factor	greB	0.0654531	-0.708834	237	248	145	1	1	0.13428	-0.365339	0.448528	0.489905
bp1118	transposase	transposase	-0.562936	-0.790547	65	44	37	1	1	-1.54771	-1.23721	4.59884e-12	0.0467897
bp1119	serotype 2 fimbrial subunit precursor	fim2	-6.15831	-5.66534	5071	71	100	1	1	-6.22282	-5.24341	4.68853e-148	8.76881e-11
bp1120	NADP-dependent malic enzyme	maeB	0.471113	-0.181688	1722	2387	1520	1.05124e-06	1	0.475771	0.0522277	0.00443818	0.935021
bp1121	pyruvate dehydrogenase E1 component	aceE	0.628031	0.241008	11	17	13	9.85996e-24	1.6459e-73	0.615141	0.566693	0.00140035	0.313915
bp1122	AsnC-family transcriptional regulator	_	-0.459432	0.479168	33	24	46	0.0145514	3.1573e-05	-0.440488	0.855895	0.10145	0.21406
bp1123	putative membrane protein	_	-0.659925	-0.470891	79	50	57	0.772483	0.631166	-0.666663	-0.14319	0.000349097	0.800782
bp1124	2-oxoglutarate dehydrogenase E1 component	odhA, sucA	0.141036	-0.480145	1743	1922	1251	2.45551e-13	0	0.153782	-0.102694	0.353032	0.874285
bp1125	dihydrolipoamide succinyltransferase component of 2-oxoglutarate dehydrogenase complex	odhB, sucB	0.433047	-0.316003	1214	1639	976	0.0024695	0.007194	0.433421	-0.0170593	0.0222027	0.977291
bp1126	2-oxoglutarate dehydrogenase complex, E3 component	odhL	0.185893	-0.875694	589	670	321	0.0565817	1.69524e-20	0.18861	-0.620842	0.312642	0.266934
bp1127	conserved hypothetical protein	_	0.0161197	-0.617752	178	180	116	1.36583e-15	0	0.000702145	-0.397128	0.996837	0.463468
bp1128	3-oxoacyl-[acyl-carrier protein] reductase	fabG	0	-1	2	2	0	0.227439	0.000929254	0.174874	-0.116528	0.611483	0.849869
bp1129	LysR-family transcriptional regulator	_	-0.607683	-0.29956	32	21	26	1	0.0100379	-0.432946	0.354418	0.0491757	0.531817
bp1130	transposase	transposase	0.736966	0.415037	27	45	36	1	0.0278906	0.52465	0.730388	0.0417187	0.209603
bp1131	putattive exported protein	_	0.222392	-0.36257	18	21	14	1	0.141159	0.178238	-0.185994	0.489404	0.75767
bp1132	probable short-chain dehydrogenase	_	-0.321928	-1.32193	5	4	2	1	0.0577179	-0.19761	-0.897775	0.599802	0.162181
bp1134	transposase	transposase	0.678072	0.245112	25	40	32	1	0.405104	0.652425	0.701062	0.000386675	0.186028
bp1135	alpha-ketoglutarate-dependent taurine dioxygenase (Pseudogene)	tauD, ssiD	0.952171	1.2909	46	89	115	0.670025	0.370738	0.717658	1.50858	0.000481197	0.00658923
bp1136	ECF-family sigma factor	fecI	-1	0.584963	2	0	3	0.2978	0.276081	#N/A	#N/A	#N/A	#N/A
bp1137	putative signal transduction protein	fecR	0	0	0	0	0	0.105961	0.0308816	#N/A	#N/A	#N/A	#N/A
bp1138	putative ferric siderophore receptor	bfrH	0	1	0	0	2	0.00251123	0.520346	0.338526	1.19198	0.297354	0.0467787
bp1139	putative iron uptake protein	_	0	0	0	0	0	0.0344273	0.129943	#N/A	#N/A	#N/A	#N/A
bp1140	putative iron uptake protein (Pseudogene)	_	0	1.58496	0	0	3	0.000235353	0.0209741	0.385812	2.11483	0.31988	0.00617259
bp1141	putative iron uptake protein	_	0	0	0	0	0	0.0120144	0.539538	#N/A	#N/A	#N/A	#N/A
bp1142	transposase	transposase	0.847997	0.974909	30	54	57	0.0237768	0.410895	0.532641	0.726859	0.00333601	0.165632
bp1143	tryptophanyl-tRNA synthetase	trpS	0.335349	-0.156504	107	135	96	0.000552395	1	0.29333	0.0549785	0.0953467	0.91672
bp1144	transcription accessory protein	tex	-1.33518	-1.68513	164	65	51	0.0354227	0.790713	-1.31356	-1.42741	5.4665e-13	0.0116976
bp1145	probable ATP-dependent helicase	_	-0.185556	-0.813587	58	51	33	0	0	-0.168575	-0.618788	0.34342	0.235958
bp1146	competence lipoprotein precursor	comL	-0.751321	-0.639018	707	420	454	1	1	-0.758724	-0.306884	5.36048e-05	0.587697
bp1147	ribosomal large subunit pseudouridine synthase D	rluD, sfhB	-0.871992	-1.59991	97	53	32	2.65051e-23	0.453739	-0.834256	-1.43499	1.77985e-05	0.0317221
bp1148	conserved hypothetical protein	_	-0.469485	-0.36257	18	13	14	1	1	-0.265648	0.110392	0.305887	0.851711
bp1149	poly-beta-hydroxybutyrate polymerase	phbC	0.238939	-0.171046	161	190	143	0.0448374	0.000892073	0.21899	0.152169	0.229155	0.775212
bp1150	acetoacetyl-CoA reductase	phbB	1.04757	0.0526589	537	1110	558	1	1	1.05227	0.396199	7.26484e-07	0.482893
bp1151	conserved hypothetical protein	_	0.701377	0.729433	1420	2309	2356	1	1	0.698428	1.01478	0.00450486	0.0910688
bp1152	putative exported protein	_	-0.910893	-1.74712	1805	960	538	1	1	-0.921826	-1.40863	0.000100443	0.0146457
bp1153	putative exported protein	_	-1.02647	-1.41663	605	297	227	1	1	-1.10094	-1.13049	3.12634e-07	0.0394062
bp1154	putative membrane protein	_	-1.3261	-2.2647	173	69	36	1	2.63312e-10	-1.35631	-2.29099	6.52273e-11	4.91717e-05
bp1155	putative regulatory protein	_	-1.55639	-2.05889	50	17	12	1	1	-1.53915	-1.76887	4.43597e-10	0.00139794
bp1156	conserved hypotheticals protein	_	-2.1375	-1.28951	22	5	9	0.735052	0.532929	-1.99272	-1.10012	2.01054e-15	0.0576473
bp1157	transposase	transposase	0.678072	0.289507	25	40	33	1	1	0.60777	0.556059	0.000983665	0.288774
bp1158	putative dioxygenase	_	0.807355	0.321928	4	7	5	0.0791869	0.0543375	0.625224	1.89671	0.0291564	0.00347634
bp1159	putative 2-pyrone-4,6-dicarboxylic acid hydrolase	_	-1	-1	2	0	0	1.24561e-06	1	#N/A	#N/A	#N/A	#N/A
bp1160	putative lipoprotein	_	-1.16993	-1.58496	9	4	3	1.1985e-08	0.000261667	-0.860826	-1.00065	0.00451633	0.0755155
bp1161	putative racemase	_	-1	-0.415037	4	2	3	0.000139283	0.00376669	-0.682486	-0.405211	0.0250705	0.469167
bp1162	probable LysR-family transcriptional regulator	_	0	0.652077	7	7	11	4.77413e-09	0.000114287	-0.155223	0.668427	0.601555	0.295486
bp1163	probable short-chain dehydrogenase	_	-0.736966	-0.321928	5	3	4	0.091606	3.02975e-12	-0.360128	0.340207	0.237321	0.535184
bp1164	putative membrane protein	_	0	0	0	0	0	6.34948e-07	1	-0.639353	-0.594498	0.0987566	0.425132
bp1165	sodium/solute symporter	_	-1.13006	-0.19977	116	53	101	4.08318e-20	9.53624e-65	-1.10528	0.0828735	3.33958e-09	0.875651
bp1165A	putative membrane protein	_	-1	-0.199309	62	31	54	1	1	-1.00677	-0.158793	0.000372388	0.815083
bp1166	putative muramoyltetrapeptide carboxypeptidase	ldcA	0	-1	2	2	0	1	1	-0.311285	-1.7411	0.363377	0.0211129
bp1167	putative adolase	_	-1	-1.41504	8	4	3	1	1	-0.89022	-0.998425	0.00148882	0.0894861
bp1168	LysR-family transcriptional regulator	_	0.153913	-0.307667	151	168	122	0.0088589	0.012486	0.156092	-0.109025	0.377885	0.837379
bp1169	putative oxidoreductase	_	-0.584963	-0.584963	3	2	2	8.72897e-05	1	-0.288446	0.169884	0.395345	0.773766
bp1170	putative exported protein	_	-1	-1	2	0	0	2.57184e-45	1.04038e-16	#N/A	#N/A	#N/A	#N/A
bp1171	conserved hypothetical protein	_	-1	-2	8	4	2	1	1	-0.831787	-1.67671	0.0163173	0.00905235
bp1172	putative membrane protein (Pseudogene)	_	-0.514573	-0.152003	10	7	9	1	1	-0.394502	0.174636	0.0821973	0.759778
bp1174	hypothetical protein	_	-1	0.584963	2	0	3	8.74724e-79	3.97754e-140	#N/A	1.64719	#N/A	0.00669521
bp1175	putative exported protein	_	-0.976401	-2.3319	3335	1695	663	0.034875	0.237944	-0.967066	-2.00255	1.13771e-06	0.000643309
bp1176	putative succinylglutamate desuccinylase	astE, aruE	-0.874469	-1.08092	55	30	26	1	9.49176e-10	-0.848952	-0.784998	9.87508e-06	0.139414
bp1177	transposase	transposase	0.736966	0.31034	24	40	31	1	1	0.768928	0.710342	2.463e-05	0.173488
bp1178	putative membrane protein	_	-0.415037	-0.415037	12	9	9	1	1	-0.311637	-0.148145	0.184231	0.817006
bp1180	LysR-family transcriptional regulator	_	-0.779401	-0.541709	115	67	79	1	1	-0.765065	-0.266527	2.5987e-05	0.60856
bp1181	amino acids ABC transporter, ATP-binding protein	glnQ	-0.754244	-0.754244	140	83	83	1	1	-0.77231	-0.670917	0.000220808	0.293759
bp1182	amino acids ABC transporter, permease protein	_	-0.830075	-0.415037	32	18	24	1	1	-0.846791	-0.196844	0.00040992	0.732178
bp1183	amino acids ABC transporter, permease protein	_	-0.884523	-0.777608	24	13	14	1	1	-0.856503	-0.670923	0.000304738	0.260016
bp1184	probable solute-binding protein	_	-0.754888	-0.800691	54	32	31	1	1	-0.749631	-0.56969	0.000185942	0.329596
bp1185	aspartate aminotransferase	aspC, aatA	-0.807355	-0.807355	7	4	4	1	1	-0.730178	-0.771006	0.0092895	0.269154
bp1186	putative aldolase	_	-1.22239	0	7	3	7	1	1	-0.846361	0.774947	0.0105257	0.188742
bp1188	hypothetical protein	_	-0.736966	0.485427	5	3	7	8.90942e-05	8.21867e-05	-0.561532	0.907486	0.152576	0.105511
bp1188A	hypothetical protein	_	-0.415037	-1.41504	8	6	3	2.19108e-07	4.10608e-07	-0.195903	-1.38811	0.584964	0.0394031
bp1189	lipoprotein	_	0.0331669	-0.718818	473	484	288	1	1	0.0147691	-0.584361	0.941491	0.339533
bp1190	conserved hypothetical protein	_	0	0.736966	15	15	25	1	1	-0.825138	0.775608	0.00756024	0.164283
bp1191	putative RNA polymerase sigma factor	_	0.374396	0.332575	27	35	34	0.144281	0.235161	0.260641	0.0450358	0.278939	0.947041
bp1192	putative exported protein	_	1	0.171766	87	174	98	0.723646	0.0585248	0.800477	-0.168378	0.017462	0.815956
bp1193	conserved hypothetical protein	_	1.2169	0.595158	188	437	284	1	1	1.19393	0.669022	2.11755e-09	0.286269
bp1194	conserved hypothetical protein	_	-0.2205	-0.922595	127	109	67	4.46698e-18	4.76286e-78	-0.22005	-0.803697	0.250953	0.197977
bp1195	ferredoxin	_	-0.0671142	-0.758992	22	21	13	8.50876e-08	2.9e-37	-0.0692763	-0.688355	0.799206	0.372304
bp1196	putative exported protein	_	-0.106915	-0.748461	42	39	25	1.57986e-09	6.13472e-85	-0.260706	-0.754121	0.311816	0.28257
bp1197	transcriptional regulatory protein	btr	0.37497	-0.0978976	502	651	470	8.53481e-09	1.65126e-45	0.381464	0.175908	0.0560941	0.743121
bp1198	ATP-dependent protease, ATPase subunit	clpB, htpM	0.920032	1.02519	510	965	1040	1.0681e-05	9.56314e-25	0.913573	1.46244	2.52877e-05	0.0338909
bp1199	transposase	transposase	0.748461	0.400538	25	42	33	0.007164	3.95354e-52	0.628436	0.602053	0.000697245	0.249436
bp1200	autotransporter (pseudogene)	bapB	-4.33985	-4.76818	324	16	12	1.01377e-09	1.80285e-55	-7.44799	-7.26985	7.789e-158	9.03232e-24
bp1201	tracheal colonization factor precursor	tcfA	-10.7912	-10.7895	1772	0	0	1	1	-9.86835	-10.1098	4.30044e-270	1.1286e-28
bp1202	TetR-family transcriptional regulator	_	0.741932	-0.103093	58	97	54	1	1	0.734828	0.168195	7.00834e-05	0.770823
bp1203	conserved hypothetical protein	_	-3.42931	-3.13386	237	22	27	1	1	-3.35596	-2.59702	3.26764e-63	5.43981e-06
bp1204	conserved hypothetical protein	_	-2.92246	-3.30875	326	43	33	1	1	-2.92836	-3.13406	1.46184e-52	9.42423e-08
bp1205	conserved hypothetical protein	_	-3.06817	-3.56294	260	31	22	0.0383515	1.8356e-08	-3.05533	-3.42269	7.36033e-49	5.63353e-08
bp1206	LysR-family transcriptional regulator	_	-0.321928	-0.321928	5	4	4	1	1	-0.269646	0.302798	0.335544	0.580512
bp1207	N-acyl-D-glutamate deacylase	_	-1	-1	6	3	3	1	1	-0.855541	-0.479455	0.00120866	0.392473
bp1208	putative exported protein	_	-0.584963	-0.584963	6	4	4	1.1996e-300	3.03572e-43	-0.478121	-0.454411	0.0795834	0.434092
bp1209	probable oxidoreductase	_	0	0	0	0	0	0	3.82278e-68	#N/A	#N/A	#N/A	#N/A
bp1210	thiamine biosynthesis lipoprotein precursor	apbE	0	0	0	0	0	1	1	#N/A	#N/A	#N/A	#N/A
bp1211	putative exported protein	_	-1.17688	-0.945552	52	23	27	1	1	-1.18977	-0.693292	1.27281e-05	0.243455
bp1212	putative exported protein	_	-1	0.415037	6	3	8	0.00204575	0.0138138	-0.710082	0.577105	0.0932886	0.329805
bp1213	putative membrane protein	_	-1.58496	1.58496	3	0	9	1	1	#N/A	2.00765	#N/A	0.00798383
bp1214	ABC, transporter, ATP-binding protein	nodI	-0.222392	-1.22239	14	12	6	9.07334e-05	4.07615e-11	-0.231385	-1.00373	0.355209	0.148633
bp1215	ABC transporter, permease protein	nodJ	-0.415037	-1	4	3	2	1	1	-0.349656	-0.932623	0.313515	0.159818
bp1216	putative membrane protein	_	0.520531	-0.531613	145	208	101	2.08979e-10	0.101946	0.494277	-0.372489	0.00754416	0.539484
bp1217	putative membrane protein	_	0.807355	-0.263034	168	294	140	1	1	0.826959	-0.0107259	5.08135e-06	0.983646
bp1218	putative exported protein	_	-0.584963	-1.58496	6	4	2	0.0708014	1	-0.599299	-1.57077	0.0284184	0.0595412
bp1219	putative phytoene synthase	_	-0.61193	-0.36257	81	53	63	1	1	-0.687485	-0.872525	0.000270401	0.150453
bp1220	putative phytoene synthase	_	-0.600393	0.376148	47	31	61	1.01181e-17	6.55646e-70	-0.599339	0.0931009	0.00557978	0.873988
bp1221	alanine racemase, catabolic	dadX, dadB, alnB	-0.242857	-0.723482	71	60	43	1	1	-0.247022	-0.532183	0.173286	0.34595
bp1222	probable short-chain dehydrogenase	_	0.508147	1.09611	225	320	481	1	1	0.507221	1.47934	0.0054297	0.00966399
bp1223	putative membrane protein	_	0	-0.222392	7	7	6	0.112974	0.121462	0.0408144	0.40011	0.8626	0.493813
bp1224	transposase	transposase	0.691878	0.469485	26	42	36	7.0275e-16	0.00101906	0.650566	0.642641	0.000626878	0.223117
bp1225	putative Ecf-type RNA polymerase sigma factor	_	-0.716207	0	23	14	23	3.15006e-13	0.000365825	-0.405793	0.521763	0.0825214	0.422762
bp1226	putative exported protein (pseudogene)	_	-2	-2	4	0	0	3.38954e-16	8.84379e-10	-1.90968	-0.913291	2.57327e-10	0.104417
bp1227	DNA repair protein	radA, sms	0.275634	-0.278301	57	69	47	6.55123e-17	1.76003e-06	0.237058	-0.0700823	0.19166	0.896525
bp1228	putative membrane protein	_	0.0962153	-0.214125	29	31	25	0.551726	0.704192	0.0347656	0.13309	0.879762	0.82048
bp1229	putative exported protein	_	0.867838	1.03385	337	615	690	0.00192953	1	0.880218	1.33861	7.20568e-07	0.022329
bp1230	multidrug resistance protein	norM	-0.530515	-0.893085	13	9	7	1	1	-0.456974	-0.647544	0.0541967	0.307442
bp1231	putative membrane protein	_	-0.736966	-0.556393	25	15	17	1	1	-0.667954	-0.346638	0.000630609	0.537522
bp1232	50S ribosomal protein L31	_	-0.845198	-0.14931	1545	860	1394	1	1	-0.86963	0.166335	1.87549e-06	0.785048
bp1233	putative tryptophan oxygenase	_	0.379704	0.367732	93	121	120	0.000419818	2.07201e-21	0.487229	1.01285	0.0097523	0.088727
bp1234	conserved hypothetical protein	_	-0.0671142	-0.119582	88	84	81	4.37602e-06	5.24249e-16	-0.0268326	0.236339	0.886939	0.652702
bp1235	DNA repair protein	radC	0	0	0	0	0	1	1	#N/A	#N/A	#N/A	#N/A
bp1236	FkbP-type peptidyl-prolyl cis-trans isomerase	fkpB, slpA	0.103093	-0.239625	378	406	321	1	1	0.107007	0.0961067	0.551961	0.853371
bp1237	putative drug tolerance protein	lytB	-0.260652	-1.06088	121	101	58	1	1	-0.319709	-1.12971	0.0922508	0.0669554
bp1238	putative glutathione-S-transferase	_	0.36804	-0.345135	234	302	185	1.96845e-13	0.000179012	0.388356	-0.202602	0.0296082	0.708016
bp1239	conserved hypothetical protein	_	0.259087	-0.345775	61	73	48	1	1	0.404417	-0.127084	0.0679133	0.857682
bp1240	conserved hypothetical protein	_	-0.514573	0.341037	30	21	38	1	1	-0.434611	0.6208	0.0432967	0.258685
bp1241	conserved hypothetical protein	_	0.752664	0.791484	457	770	791	1	1	0.768928	1.08117	0.00128012	0.0489355
bp1242	probable LysR-family transcriptional regulator	_	1.36257	0.535037	98	252	142	1	1	1.35208	0.696178	1.00538e-12	0.225592
bp1243	conserved hypothetical protein	_	-0.440573	-0.0941222	95	70	89	1	1	-0.413597	0.230401	0.021129	0.656884
bp1244	conserved hypothetical protein	_	-0.753085	-1.18442	150	89	66	1	1	-0.742249	-1.04322	0.00022474	0.0690957
bp1245	conserved hypothetical protein	_	-0.744043	0.125922	613	366	670	1	1	-0.718331	0.382653	4.41383e-05	0.49743
bp1246	N utilization substance protein A	nusA	-1.03877	-0.447459	1169	569	858	1	1	-1.06124	-0.271329	1.54128e-08	0.65185
bp1247	translation initiation factor IF-2	infB, ssyG	-1.33086	-0.928848	810	322	426	0.00599325	3.1786e-07	-1.36441	-0.930525	2.93131e-13	0.133749
bp1248	ribosome-binding factor A	rbfA, p15b	-0.9456	-0.0889933	1119	581	1053	1	1	-0.961533	0.119689	1.20627e-05	0.828786
bp1249	tRNA pseudouridine synthase B	truB, p35	-1.39323	-1.39689	394	150	150	1.21218e-06	0	-1.39503	-1.31312	5.9367e-14	0.0227096
bp1250	GTP-binding elongation factor	typA, bipA	-1.42283	-1.35835	681	254	266	1	1	-1.41837	-1.18687	3.95144e-13	0.0444863
bp1251	putative toxin	HotB	-5.85798	-5.85798	58	0	0	1	1	-5.72798	-7.36146	9.13004e-67	1.71184e-15
bp1252	putative exported protein	HotA	-3.88536	-3.88536	133	9	9	0.00934423	0.00472495	-2.02593	-1.57118	4.67135e-19	0.00925128
bp1253	putative exported protein	_	-0.296075	-0.347099	318	259	250	1	1	-0.269574	0.384552	0.160784	0.522772
bp1254	DNA polymerase I	polA, resA	-0.450166	-0.47063	97	71	70	1	1	-0.45311	-0.122808	0.0114733	0.825502
bp1255	putative membrane protein	_	0.718229	0.331206	62	102	78	0.620581	0.0214446	0.664098	0.513194	0.000302207	0.325371
bp1256	putative carboxymethylenebutenolidase	_	1.15754	0.387023	52	116	68	0.53814	0.0362318	1.1907	0.519127	3.78128e-10	0.354738
bp1257	putative membrane protein	_	-0.341037	-0.925999	19	15	10	1	1	-0.415482	-0.745165	0.0399992	0.25127
bp1258	L-serine dehydratase 1	sdaA	0.4975	0.13493	51	72	56	0.273553	0.425331	0.483389	0.396249	0.0055947	0.431588
bp1259	conserved hypothetical protein	_	-0.422114	-0.567873	2180	1627	1472	1	1	-0.439238	-0.315758	0.0369064	0.594797
bp1260	glutamate-ammonia-ligase adenylyltransferase	glnE	0	-1	28	28	14	1	3.21729e-08	-0.0337961	-0.889224	0.849731	0.147393
bp1261	conserved hypothetical protein (Pseudogene)	_	-0.392317	-1.07039	21	16	10	1	0.161456	-0.359371	-0.745444	0.0631135	0.165768
bp1262	transcription termination factor Rho	rho, nitA, psuA, rnsC, tsu, sbaA	-0.194959	-0.219699	1337	1168	1149	1	1	-0.192457	0.110252	0.312679	0.857891
bp1263	thioredoxin 1	trxA, tsnC, fipA	0.283733	1.12317	2572	3131	5609	0.499488	1	0.275853	1.47309	0.163241	0.0258306
bp1264	topoisomerase IV subunit B	parE, nfxD	-0.307573	-0.634867	250	202	161	0.0650047	1	-0.298973	-0.0688313	0.107989	0.900216
bp1265	putative membrane protein	_	-0.400538	-1.58496	33	25	11	0.00312489	1	-0.335297	-1.33839	0.31194	0.0415235
bp1266	topoisomerase IV subunit A	parC	-0.544805	-1.49476	124	85	44	3.84692e-07	0.849587	-0.52908	-1.35387	0.00406112	0.0238051
bp1267	putative membrane protein	_	-0.917538	-1.08746	17	9	8	2.13982e-06	4.86485e-08	-0.556566	0.674473	0.0124434	0.324976
bp1268	transposase	transposase	0.584963	0.351472	30	45	37	0.92935	0.00120637	0.522334	0.572438	0.0315195	0.313279
bp1269	C-terminal region of a putative membrane protein (Pseudogene)	_	0.295456	-0.289507	22	27	18	0.558428	4.5042e-26	0.344626	0.0819937	0.176961	0.891098
bp1270	putative glutathione S-transferase	_	0	0	0	0	0	1	0.146746	#N/A	#N/A	#N/A	#N/A
bp1271	conserved hypothetical protein (Pseudogene)	_	-1	-1	2	0	0	0.305798	0.408379	-0.206438	-0.885126	0.527321	0.169871
bp1272	putative aspartate racemase (Pseudogene)	_	0	0	0	0	0	0.0229308	0.195261	#N/A	#N/A	#N/A	#N/A
bp1273	high-affinity branched-chain amino acid transport, ATP-binding protein	livF	-0.210218	-0.359081	177	153	138	1	1	-0.209129	-0.604117	0.317767	0.229404
bp1274	high-affinity branched-chain amino acid transport, ATP-binding protein	livG	-0.39402	-0.153012	159	121	143	0.0268775	5.56584e-08	-0.42898	-0.672484	0.0409862	0.197528
bp1275	high-affinity branched-chain amino acid transport system, permease protein	livM	-0.569366	-0.501194	92	62	65	0.4573	0.00924498	-0.62354	-0.809786	0.00373414	0.120794
bp1276	high-affinity branched-chain amino acid transport system, permease protein	livH	-0.298523	0.571416	107	87	159	1	0.57925	-0.278164	1.00611	0.16402	0.122589
bp1277	leu/ile/val-binding protein precursor	livJ	0.231173	0.387023	351	412	459	0.170568	0.198651	0.229063	0.668425	0.349045	0.263463
bp1278	transposase	transposase	0.569366	1.25873	31	46	67	1	1	0.603096	1.54927	0.0187648	0.0164127
bp1279	putative membrane protein	_	-0.116814	-0.633872	90	83	58	1	1	-0.121261	-0.215583	0.577943	0.690303
bp1280	pyrroline-5-carboxylate reductase	proC	-0.415037	-1	8	6	4	1	1	-0.456559	-0.713745	0.106535	0.230373
bp1281	glycerol-3-phosphate-binding periplasmic protein precursor	ugpB	0.199715	-0.257388	458	526	384	1.00153e-25	1.48767e-59	0.193667	0.147217	0.311748	0.794712
bp1282	sn-glycerol-3-phosphate transport system, permease protein	ugpA	0	0.301656	43	43	53	0.027732	0.177249	-0.0505362	0.830051	0.810662	0.220561
bp1283	sn-glycerol-3-phosphate transport system permease protein	ugpE	-0.0317089	0.148863	46	45	51	0.655972	1	-0.0978735	0.424579	0.626107	0.503143
bp1284	sn-glycerol-3-phosphate transport ATP-binding protein	ugpC	0.123735	-0.639824	67	73	43	9.83069e-06	0.000591223	0.125055	-0.400909	0.482461	0.460849
bp1285	leu/ile/val-binding protein precursor	livJ	0.38264	0.0553652	1047	1365	1089	1.65006e-06	5.15909e-36	0.382099	0.414155	0.039103	0.506063
bp1286	conserved hypothetical protein	_	1	1.58496	0	2	3	0.00442579	0.000763095	0.299969	1.75042	0.470291	0.0115949
bp1287	transposase	transposase	0.724366	0.628031	23	38	34	0.000545299	0.067183	0.698138	0.746216	0.000249599	0.157891
bp1288	putative membrane protein (Pseudogene)	_	-0.36257	-0.169925	9	7	8	2.59485e-06	2.07207e-07	0.275832	1.50778	0.389073	0.0296313
bp1289	putative membrane protein	_	-0.616671	-1.06413	23	15	11	0.012274	9.96477e-10	-0.546652	-0.904867	0.0670173	0.228046
bp1290	conserved hypothetical protein	_	-0.163499	-0.691878	84	75	52	0.219974	0.416015	-0.0588801	-0.47442	0.802631	0.484541
bp1291	conserved hypothetical protein	_	-0.159199	-1.0217	67	60	33	1	1	-0.166952	-1.04532	0.478371	0.189765
bp1292	putative exported protein	_	0.0506261	-0.106915	112	116	104	1	1	0.0476181	0.0908246	0.782681	0.858598
bp1293	putative L-lactate dehydrogenase	lldD, lctD	-1	-1	2	0	0	1	1	-0.728784	-1.4347	0.0588753	0.0316002
bp1294	phosphatidylserine decarboxylase proenzyme	psd	-0.800691	-0.625604	54	31	35	1	1	-0.818674	-0.266788	3.80841e-05	0.620315
bp1295	hypothetical protein	_	0.602665	0.736966	27	41	45	1	1	0.586921	1.0829	0.00964631	0.101963
bp1296	putative lipoprotein	_	0.0832555	-0.765535	101	107	60	1	1	0.0826581	-0.484166	0.647996	0.343693
bp1297	putative lipoate-protein ligase A	_	0.455679	-0.321928	35	48	28	1	1	0.520935	0.0405557	0.0201922	0.946307
bp1298	conserved hypothetical protein	_	0.542149	-0.373458	57	83	44	3.47005e-25	1.08318e-14	0.351453	-0.774963	0.273318	0.367122
bp1299	putative acetyltransferase	_	0.647698	-0.263034	30	47	25	0.267602	0.00385319	0.434429	-0.961991	0.110076	0.111666
bp1300	putative glutathione transferase	_	0.567041	0.462343	135	200	186	0.441616	0.113372	0.569944	0.683708	0.0023414	0.210116
bp1301	glutathione peroxidase	_	1.56359	1.62678	68	201	210	0.177338	0.247287	1.5419	1.84465	5.1269e-15	0.000410786
bp1302	putative exported protein	_	4.36923	3.54432	6	124	70	1.34687e-103	1.11099e-276	4.30578	3.5286	1.56119e-44	2.71521e-06
bp1303	conserved hypothetical protein (Pseudogene)	_	3.87254	4.0572	17	249	283	0.835948	0.0472539	3.79394	4.12688	2.24012e-66	4.82146e-10
bp1304	conserved hypothetical protein	_	0.90837	1.17239	130	244	293	0.875414	0.0020458	0.914167	1.53085	3.51534e-07	0.00755651
bp1305	conserved hypothetical protein	_	1.59976	0.954676	97	294	188	1	3.84119e-11	1.55245	1.13185	2.99785e-11	0.0438049
bp1306	putative arsenate reductase	arsC, arsG	0.536753	0.561059	284	412	419	0.379124	0.0254448	0.414955	0.725953	0.0555714	0.169259
bp1307	putative bacterioferritin comigratory protein	_	0.467923	0.331206	154	213	195	0.0869858	0.000546335	0.453871	0.585754	0.0119368	0.256609
bp1308	transposase	transposase	0.684498	0.691878	28	45	42	0.670025	0.000710981	0.771664	1.22913	0.00216293	0.0438204
bp1310	putative membrane protein (Pseudogene)	_	2.79141	4.79141	13	90	360	0.151094	1.8317e-05	2.76392	5.04318	5.02603e-37	2.99174e-15
bp1311	putative membrane protein	_	2.38543	3.08321	200	1045	1695	0.877583	0.000327858	2.37521	3.56283	4.21413e-37	1.30558e-06
bp1312	putative metalloprotease (Pseudogene)	_	2.47805	1.98272	21	117	83	1	1	2.43167	2.16967	3.68027e-28	0.000121675
bp1313	conserved hypothetical protein	_	3.45943	2	2	22	8	1	1	3.45122	#N/A	2.74536e-15	#N/A
bp1314	putative exported protein	_	1.10692	0.691878	26	56	42	1	1	1.13468	0.771817	2.51649e-07	0.481358
bp1315	universal stress family protein	_	1.29618	0.392116	2725	6692	3580	0.0594243	0.0998515	1.2968	0.426819	1.71753e-12	0.613163
bp1316	putative membrane protein (Pseudogene)	_	-2	-2	4	0	0	1	3.19127e-06	#N/A	#N/A	#N/A	#N/A
bp1318	putative membrane protein	_	-0.947533	-0.847997	27	14	15	1	0.0156768	-0.981098	-0.912822	7.11755e-05	0.173229
bp1319	GntR-family transcriptional regulator	_	-0.584963	-1	6	4	3	1	0.0467178	-0.578214	-1.15393	0.0756163	0.090507
bp1320	conserved hypothetical protein	_	-0.120294	-0.0588937	75	69	72	1	0.00345518	-0.0999724	0.131302	0.602399	0.818733
bp1321	pyridoxine kinase	pdxK	-0.214739	-0.345135	94	81	74	0.0165528	9.20278e-07	-0.204883	-0.191962	0.266686	0.759806
bp1322	two-component sensor histidine kinase (Pseudogene)	_	2.98037	2.03847	37	292	152	3.40774e-12	5.02376e-20	2.97422	2.23269	1.12136e-42	7.37986e-05
bp1323	probable alpha amylase	_	0	0	0	0	0	1.80114e-10	2.34089e-75	#N/A	#N/A	#N/A	#N/A
bp1324	putative 4-alpha-glucanotransferase (pseudogene)	malQ, malA	0	0	0	0	0	0.779812	0.00212012	#N/A	#N/A	#N/A	#N/A
bp1326	probable alpha amylase	_	0	0	0	0	0	1	1	#N/A	#N/A	#N/A	#N/A
bp1327	probable glycosyl hydrolase	glgX	0	0	0	0	0	0.605617	0.23854	#N/A	#N/A	#N/A	#N/A
bp1328	1,4-alpha-glucan branching enzyme	glgB	0	0	0	0	0	0.0528167	0.0249656	-0.549378	-0.523496	0.173608	0.455823
bp1329	alpha-glucosidase	_	0	0	0	0	0	0.138631	1.10452e-05	0.050477	-0.609662	0.908248	0.347863
bp1330	putative alpha-amylase (pseudogene)	_	0	0	0	0	0	1	1	-0.255811	-0.595498	0.312456	0.388993
bp1332	transposase	transposase	0.691878	0.5025	26	42	34	1.97928e-07	5.10139e-77	0.610249	0.599078	0.00132004	0.255476
bp1332A	conserved hypothetical protein (pseudogene)	_	1.22239	2.32193	3	7	15	0.460766	0.265334	#N/A	2.53049	#N/A	0.000759071
bp1333	hypothetical protein	_	0	0	0	0	0	0.181082	0.012486	#N/A	#N/A	#N/A	#N/A
bp1334	conserved hypothetical protein	_	0	0	0	0	0	0.819333	0.102227	#N/A	#N/A	#N/A	#N/A
bp1335	conserved hypothetical protein	_	0	0	0	0	0	1	1	#N/A	#N/A	#N/A	#N/A
bp1337	transposase	transposase	0.514573	0.343954	28	40	33	1	1	0.675327	0.633618	0.000208685	0.224423
bp1338	putative membrane protein (Pseudogene)	_	0.900464	0.976541	30	56	61	1.39123e-15	1.55755e-63	0.264214	-0.54764	0.224942	0.380058
bp1339	probable phospholipase	_	0	0	0	0	0	1	1	#N/A	#N/A	#N/A	#N/A
bp1340	conserved hypothetical protein	_	0	0	0	0	0	1	0.00170074	#N/A	#N/A	#N/A	#N/A
bp1341	hypothetical protein (pseudogene)	_	1.24101	0.710493	11	26	18	0.0584931	0.0431253	1.13463	0.741408	0.0014522	0.262165
bp1342	conserved hypothetical protein	_	0.485427	-0.321928	10	14	8	0.00713792	0.0236997	0.558272	-0.0938805	0.0344377	0.895928
bp1343	iron utilization protein (Pseudogene)	mxcB	0.152003	-0.847997	9	10	5	1	1	0.322006	-0.577096	0.228751	0.352258
bp1344	autotransporter	_	1.26303	0.263034	5	12	6	1	1	1.08269	0.40861	2.1996e-07	0.499354
bp1345	conserved hypothetical protein	_	-0.263034	-1.58496	18	15	6	0.265769	0.0055138	-0.281955	-1.30997	0.153021	0.0185061
bp1346	LysR-family transcriptional regulator	_	-1	-1.38702	34	17	13	0.0995612	0.459632	-0.897661	-0.984568	8.00317e-05	0.119452
bp1347	putative reductase	_	0.115477	-0.415037	24	26	18	1	1	0.177722	0.159177	0.424567	0.780296
bp1348	putative citrate lyase beta chain	citE	0	-1.58496	3	3	0	4.80506e-09	2.92779e-06	-0.0301017	-1.08648	0.945295	0.181357
bp1349	putative GntR-family transcriptional regulator	_	-0.584963	-1.11103	54	36	25	1.22785e-07	1.63059e-08	-0.595779	-0.945673	0.00302795	0.144586
bp1350	putative acetyl-CoA synthetase	_	0	0	0	0	0	9.0884e-19	6.08477e-53	0.273146	-0.388359	0.399041	0.517493
bp1351	putative exported protein	_	0.415037	-1.58496	3	4	0	0.00448124	0.0330551	0.473012	-1.1252	0.156545	0.0749168
bp1352	conserved hypothetical protein	_	0.415037	-1.58496	6	8	2	1	1	0.36552	-0.891105	0.187242	0.128107
bp1353	conserved hypothetical protein	_	0	-1	2	2	0	1	1	-0.0983513	#N/A	0.813927	#N/A
bp1354	putative exported protein	_	0	-1	2	2	0	8.453e-05	0.00389431	#N/A	#N/A	#N/A	#N/A
bp1355	probable LacI-family transcriptional regulator	_	-0.304855	-1.22239	21	17	9	1.0663e-06	0.0105321	-0.360712	-1.13622	0.136922	0.129189
bp1356	3-isopropylmalate dehydratase small subunit	leuD	-0.635236	-1.10236	73	47	34	1	1	-0.669859	-0.928022	0.00259578	0.162243
bp1357	3-isopropylmalate dehydratase large subunit (Pseudogene)	leuC	-1.05889	-1.8365	25	12	7	1	1	-0.923757	-1.35337	7.68396e-05	0.0333986
bp1358	putative exported protein	_	-0.165809	-0.371969	175	156	136	1	1	-0.243012	-0.73437	0.202574	0.201485
bp1359	putative mandelate racemase	_	-0.150679	-0.42701	121	109	90	1	0.317272	-0.229341	-0.718489	0.227461	0.194681
bp1360	putative ketopantoate reductase	_	-0.344446	-1.11974	113	89	52	1	0.60968	-0.29193	-0.774626	0.101803	0.157475
bp1361	transposase	transposase	0.472068	0.389947	31	43	38	1	1	0.521494	0.549992	0.0242533	0.341404
bp1362	putative amino-acid ABC transporter, ATP-binding protein	_	-0.782409	-1.61891	43	25	14	0.0023988	0.0139658	-0.788755	-2.29649	0.000978002	0.000377176
bp1363	putative amino-acid ABC transporter, permease protein	_	-0.857042	-1.45568	96	53	35	1	1	-0.928483	-1.67942	3.37532e-05	0.00767662
bp1364	putative amino-acid ABC transporter, periplasmic amino acid-binding protein	_	-0.500802	-0.604173	566	400	373	0.0901287	0.533753	-0.505759	-0.221026	0.00653958	0.705695
bp1365	transposase for IS1663	transposase for IS1663	-0.257798	0.222392	55	46	63	1	1	-0.188093	0.865846	0.464074	0.20299
bp1366	flagellar biosynthetic protein FlhB	flhB	0	0	2	2	2	1.10789e-23	4.08104e-60	-0.227241	0.395691	0.498504	0.490366
bp1367	flagellar biosynthesis protein FlhA (Pseudogene)	flhA	-1	-1	2	0	0	1	1	-0.962579	-0.538538	0.00198239	0.334519
bp1368	flagellar biosynthesis protein FlhF (Pseudogene)	flhF	0	0	0	0	0	1	1	#N/A	#N/A	#N/A	#N/A
bp1370	conserved hypothetical protein	_	-0.222392	-0.584963	21	18	14	1	6.58691e-22	-0.273098	-0.78469	0.27128	0.258999
bp1371	negative regulator of flagellin synthesis	flgM	-0.447459	-0.0995357	15	11	14	5.11349e-228	1.04839e-164	-0.533708	1.04106	0.0893319	0.0988531
bp1372	flagella basal body P-ring formation protein	flgA	-1.58496	-1.58496	3	0	0	2.56546e-34	1	-0.978991	0.0417915	0.0038914	0.946595
bp1373	flagellar basal-body rod protein FlgB	flgB, flbA, fla FII	0	1	3	3	6	1	1	#N/A	#N/A	#N/A	#N/A
bp1374	flagellar basal-body rod protein FlgC	flgC, flaW, fla FIII	-1	0.584963	2	0	3	1	1	#N/A	#N/A	#N/A	#N/A
bp1375	basal-body rod modification protein FlgD	flgD, flaV, fla FIV	0.321928	0.321928	4	5	5	1	1	0.416382	0.494371	0.199607	0.406199
bp1376	flagellar hook protein FlgE	flgE, flaK, fla FV	0.485427	0	5	7	5	1	1	0.22589	-0.0511546	0.363607	0.92656
bp1377	flagellar basal-body rod protein FlgF	flgF, flaX, fla FVI	0.584963	0	2	3	2	1	1	#N/A	#N/A	#N/A	#N/A
bp1378	flagellar basal-body rod protein FlgG	flgG, flaL, fla FVII	0.736966	0.415037	3	5	4	1	1	0.512997	0.480224	0.12516	0.419825
bp1379	flagellar L-ring protein precursor	flgH, flaY, fla FVIII	1.58496	0	0	3	0	1	1	#N/A	#N/A	#N/A	#N/A
bp1380	flagellar P-ring protein precursor	flgI, flaM, fla FIX	0	0	0	0	0	1	1	#N/A	#N/A	#N/A	#N/A
bp1381	peptidoglycan hydrolase	flgJ, flaZ, fla FX	0	0	0	0	0	1	1	#N/A	#N/A	#N/A	#N/A
bp1382	flagellar hook-associated protein 1	flgK, flaS, flaW	0	0	2	2	2	1	1	0.0419997	0.237244	0.901759	0.696127
bp1383	flagellar hook-associated protein 3	flgL, flaT, flaU	0	1	3	3	6	1	1	0.160523	1.2558	0.550834	0.0611095
bp1384	methyl-accepting chemotaxis protein I	tsr, cheD	0.222392	0.415037	6	7	8	0.294306	0.000200177	0.193049	0.80482	0.392353	0.189362
bp1385	methyl-accepting chemotaxis protein II	tar, cheM	0.241008	-0.289507	11	13	9	1	0	0.156948	0.196752	0.462987	0.739099
bp1386	methyl-accepting chemotaxis protein	_	0.0824622	-0.387023	17	18	13	0.459516	2.18776e-294	0.0110257	-0.36975	0.959853	0.51782
bp1388	transposase for IS1663	transposase for IS1663	-0.142604	0.336283	85	77	101	0.877649	8.27462e-70	-0.146575	0.786881	0.494277	0.217031
bp1389	flagellar biosynthetic protein FliR	fliR, flaP	0	0	0	0	0	0.12036	1.85893e-31	#N/A	#N/A	#N/A	#N/A
bp1390	flagellar biosynthetic protein FliQ	fliQ, flaQ	-0.584963	-0.777608	12	8	7	1	1	-0.499922	-0.286317	0.25874	0.646048
bp1391	flagellar biosynthetic protein FliP	fliP, flaR	-0.321928	-1.32193	5	4	2	0.448331	0.337389	0.0425809	-0.398439	0.907417	0.52313
bp1392	flagellar protein FliO	fliO, flbD, flaP	0	-1	2	2	0	0.019583	0.32443	#N/A	#N/A	#N/A	#N/A
bp1393	flagellar motor switch protein FliN	fliN, motD	0	-1.1375	11	11	5	1	1	-0.276674	-1.22574	0.363235	0.0448692
bp1394	flagellar motor switch protein FliM	fliM, fla AII, fla QII, CheC2	0.241008	0.347923	11	13	14	0.660515	0.276479	0.169637	0.691409	0.509358	0.252754
bp1395	flagellar protein FliL	fliL, fla AI, fla QI, cheC1	-0.415037	-1	4	3	2	1	0.0844393	#N/A	#N/A	#N/A	#N/A
bp1397	transposase	transposase	0.815575	0.374396	25	44	35	1	1	0.538669	0.485931	0.0537274	0.391327
bp1398	flagellar hook-length control protein (Pseudogene)	fliK, flaE, flaR	0.925999	0.321928	10	19	15	1	1	#N/A	#N/A	#N/A	#N/A
bp1399	flagellar protein FliJ	fliJ, flaO, flaS	-1	-1	2	0	0	1	0.00299677	#N/A	#N/A	#N/A	#N/A
bp1400	flagellum-specific ATP synthase FliI	fliI, fla AIII, flaC	0	0	0	0	0	0.320059	0.0749272	#N/A	#N/A	#N/A	#N/A
bp1401	flagellar assembly protein FliH	fliH, fla BIII, fla AII.3	0	0	0	0	0	0.66913	9.751e-06	#N/A	#N/A	#N/A	#N/A
bp1402	flagellar motor switch protein FliG	fliG, fla BII, fla AII.2	0	0	0	0	0	0.143104	0.117388	#N/A	#N/A	#N/A	#N/A
bp1403	flagellar M-ring protein FliF	fliF, fla BI, fla AII.1	0	0	0	0	0	1	1	#N/A	#N/A	#N/A	#N/A
bp1404	flagellar hook-basal body complex protein FliE	fliE, flaN, fla AI	0	0	0	0	0	1	0.294615	#N/A	#N/A	#N/A	#N/A
bp1405	hypothetical protein	_	0	0	0	0	0	1	1	#N/A	#N/A	#N/A	#N/A
bp1406	putative flagellar protein	_	0	0	0	0	0	1	1	#N/A	#N/A	#N/A	#N/A
bp1407	hypothetical protein (Pseudogene)	_	0	0	0	0	0	3.88718e-20	1.35833e-72	#N/A	#N/A	#N/A	#N/A
bp1408	flagellar protein FliT	fliT	0.137504	0.925999	10	11	19	0.85999	0.264296	0.292118	1.22966	0.441512	0.0488591
bp1409	flagellar protein FliS	fliS	-0.115477	0.823122	13	12	23	1	1	-0.26859	0.660246	0.451419	0.292502
bp1410	flagellar hook-associated protein 2	fliD, flbC, flaV	0	0.192645	14	14	16	1	1	-0.0236706	0.392963	0.914722	0.52739
bp1411	putative flagellar protein	flaG	0.415037	0.736966	3	4	5	1	1	0.456815	1.57277	0.233051	0.0136962
bp1412	FolC bifunctional protein [includes: folylpolyglutamate synthase and dihydrofolate synthase]	folC, dedC	-0.501194	-0.314109	92	65	74	0.432803	0.114507	-0.421333	0.00504423	0.0240066	0.992392
bp1413	conserved hypothetical protein	_	-0.347923	-0.900464	56	44	30	0.123422	0.163346	-0.448255	-0.91131	0.0256793	0.194411
bp1414	colicin V production protein	cvpA, dedE	0.196801	0.36995	260	298	336	0.581757	0.000356788	0.213805	0.638759	0.262005	0.226895
bp1415	amidophosphoribosyltransferase	purF	0.0219148	-0.635392	392	398	253	0	0	0.022719	-0.486054	0.903077	0.400295
bp1416	disulfide bond formation protein B	dsbB, roxB	-0.432959	-1.1375	54	40	25	1	1	-0.411261	-0.814613	0.0657522	0.170132
bp1416A	putative multiple antibiotic resistance protein (Pseudogene)	marC	-0.321928	-0.807355	35	28	20	1	1	-0.300105	-0.544036	0.159824	0.365802
bp1417	[protein-PII] uridylyltransferase	glnD	-0.281413	-1.05585	79	65	38	1	1	-0.261146	-0.848145	0.16268	0.13564
bp1418	methionine aminopeptidase	map	-0.411549	0.102672	826	621	888	1	1	-0.386096	0.645348	0.0455114	0.31459
bp1419	30S ribosomal protein S2	rpsB	-1.29983	-0.387139	2883	1171	2206	0.115466	0.0591214	-1.29061	0.0577797	8.29692e-12	0.928804
bp1420	elongation factor Ts	tsf	-1.68606	-1.0259	1123	349	552	0.342071	6.29729e-15	-1.6824	-0.715288	1.73139e-17	0.206706
bp1421	uridylate kinase	pyrH, smbA	-1.01598	-0.501765	817	404	577	8.70118e-09	0.000626892	-1.03128	-0.174679	2.88817e-08	0.751096
bp1422	ribosome recycling factor	frr, rrf	-0.727315	-0.566533	1788	1080	1208	1.91982e-05	0.0712631	-0.726922	-0.303851	0.000112078	0.593472
bp1423	undecaprenyl pyrophosphate synthetase	uppS, rth	-0.103623	0.236606	101	94	119	0.00012311	0.116837	-0.0888858	0.553547	0.614983	0.297513
bp1424	phosphatidate cytidylyltransferase	cdsA, cds	0.0443941	-0.192645	32	33	28	0.0310157	0.00555351	0.0376717	-0.617019	0.885852	0.408671
bp1425	1-deoxy-D-xylulose 5-phosphate reductoisomerase	dxr	-0.194816	-0.126912	95	83	87	1.99469e-05	0.00161625	-0.17713	0.030536	0.310177	0.95215
bp1426	putative membrane protein	_	-0.509014	0.867362	74	52	135	0.00269476	3.73088e-05	-0.51224	1.36293	0.0109747	0.0400383
bp1427	probable surface antigen	_	-0.522453	-0.118138	813	566	750	0.905331	7.86387e-10	-0.525751	0.204598	0.00391051	0.745916
bp1428	putative outer membrane protein	_	0.018799	0.231606	3431	3476	4032	1	1	-0.0118419	0.542338	0.947889	0.40679
bp1429	UDP-3-O-[3-hydroxymyristoyl] glucosamine N-acyltransferase	lpxD, firA	-0.162883	-0.300941	562	502	457	1	1	-0.296843	-0.66933	0.107481	0.255786
bp1430	(3R)-hydroxymyristol-[acyl carrier protein] dehydratase	fabZ, sefA	-0.117103	-0.0816693	962	887	910	1	1	-0.0813011	0.255492	0.664572	0.634628
bp1431	acyl-[acyl-carrier-protein]--UDP-N-acetylglucos amine O-acyltransferase	lpxA	-0.579508	-0.738177	396	265	238	1	1	-0.645478	-0.862479	0.00105552	0.143822
bp1432	lipid-A-disaccharide synthase	lpxB, pgsB	-0.5603	-0.828234	87	59	49	0.00195126	0.115305	-0.562338	-0.532013	0.00163093	0.289442
bp1433	ribonuclease HII	rnhB	-0.902703	-1.8413	43	23	12	0.421733	0.168895	-0.975765	-1.8011	0.000316913	0.0386007
bp1434	putative RNA methyltransferase	_	-0.893085	-2.11548	13	7	3	0.824992	0.000969173	-0.94996	-1.87299	0.00224879	0.0154424
bp1435	conserved hypothetical protein	_	-0.209453	-0.399239	666	576	505	1	1	-0.211602	-0.0281901	0.26238	0.959055
bp1436	phosphoenolpyruvate synthase	ppsA, pps	-0.767339	-1.04934	1040	611	503	5.10044e-18	2.56684e-52	-0.766264	-0.853511	1.97372e-05	0.176028
bp1437	probable class-I glutamine amidotransferase	_	0	0	0	0	0	1	1	#N/A	#N/A	#N/A	#N/A
bp1438	putative membrane protein	_	-0.347923	-1	28	22	14	1	1.07895e-10	-0.277005	-0.571924	0.289463	0.346896
bp1439	transposase	transposase	0.685891	0.334419	23	37	29	0.0729151	0.0274434	0.715708	0.443447	0.00134906	0.436778
bp1440	putative membrane protein	_	0.427874	-0.758366	1063	1430	629	1	1	0.454764	-0.391606	0.0280991	0.492214
bp1441	probable membrane protein	_	0.127756	-1.50696	108	118	38	1	2.57016e-06	0.127613	-1.3453	0.46435	0.0287041
bp1442	SsrA-binding protein	smpB, smqB	-0.580331	-0.303491	311	208	252	1	3.35115e-07	-0.592427	0.0767775	0.00140011	0.897617
bp1443	conserved hypothetical protein	_	0.359081	0.0352971	322	413	331	1	1	0.356302	0.365249	0.0512825	0.489231
bp1444	conserved hypothetical protein	_	0	-1	4	4	2	2.19594e-06	0.000614201	#N/A	#N/A	#N/A	#N/A
bp1445	probable acyl-CoA dehydrogenase	_	0.68105	0.57299	121	194	180	0.00552117	0.00422779	0.53022	0.312728	0.00552071	0.572818
bp1446	enoly-CoA hydratase	_	0.490326	-0.19592	126	177	110	1.56732e-61	2.95783e-17	0.435398	-0.569951	0.0176775	0.284669
bp1447	3-hydroxyisobutyrate dehydrogenase	mmsB	0.690456	-0.704176	145	234	89	0.00657932	0.00153904	0.731728	-0.563412	2.96604e-05	0.333056
bp1448	conserved hypothetical protein	_	0.631032	-0.360747	113	175	88	0.0132189	0.141348	0.615572	-0.0578567	0.000951507	0.916519
bp1449	putative membrane protein	_	0.131245	-0.222392	21	23	18	0.0122268	0.0057985	0.150683	0.22821	0.503278	0.689653
bp1450	transposase	transposase	0.854149	0.758992	26	47	44	0.285677	0.107678	0.735851	1.19605	0.00397221	0.0509699
bp1451	transaldolase B	talB	0.134301	-0.249028	82	90	69	0.0869618	3.05428e-55	0.124556	0.0187377	0.497161	0.970998
bp1452	carbamoyl-phosphate synthase small chain	carA, pyrA	-0.261585	0.779715	398	332	685	0.367764	1.17577e-11	-0.264316	1.25949	0.144236	0.0654675
bp1453	carbamoyl-phosphate synthase large chain	carB, pyrA	-0.633872	-0.697437	540	348	333	1	1	-0.641776	-0.46289	0.000653831	0.439052
bp1454	probable short chain dehydrogenase (Pseudogene)	_	-0.36257	-0.847997	9	7	5	1	1	-0.203279	-0.647147	0.47445	0.304891
bp1455	probable phosphoglycerate mutase 2	gpmB	-0.584963	-0.438121	42	28	31	3.06571e-15	2.79701e-65	-0.660202	-1.16304	0.00671455	0.0886481
bp1456	LysR-family transcriptional regulator	_	0	1.58496	0	0	3	1	1	#N/A	#N/A	#N/A	#N/A
bp1457	probable ATP-binding component of ABC transporter	_	0	-0.584963	3	3	2	1	1	0.0229898	-0.396042	0.947068	0.58006
bp1458	probable permease component of ABC transporter	_	-1	-1	4	2	2	0.00321226	3.87743e-05	-0.566013	-0.426677	0.0381157	0.459275
bp1459	transposase	transposase	0.704544	0.374396	27	44	35	0.968458	4.07118e-33	0.740818	0.869977	4.11928e-05	0.0977597
bp1460	putative membrane protein (Pseudogene)	_	-0.0931094	0.392317	16	15	21	0.421715	0.089079	0.0146143	0.811225	0.946566	0.186913
bp1462	chorismate synthase	aroC	-0.0579473	-0.955606	127	122	66	7.10068e-12	3.29876e-10	-0.0446396	-0.793092	0.798179	0.1871
bp1463	putative lipoprotein	_	0.0259952	-0.652077	55	56	35	3.43943e-25	7.41514e-14	0.0277087	-0.55831	0.888489	0.412976
bp1464	molybdopterin-guanine dinucleotide biosynthesis protein B	mobB	0.140481	-0.309684	88	97	71	7.06145e-07	0.0022321	0.105194	-0.0858326	0.572424	0.875132
bp1465	molybdopterin biosynthesis protein	moeA, chlE, bisB, _rE	-0.142958	-0.869939	53	48	29	0.00402423	3.0096e-13	-0.236249	-0.990968	0.352167	0.157134
bp1466	molybdopterin-guanine dinucleotide biosynthesis protein A	mobA, mob, chlB, _rB	0.078712	-0.332076	107	113	85	2.55956e-08	2.08381e-08	0.0878163	-0.0638406	0.637124	0.905304
bp1467	putative iron sulfur binding protein	_	0.417018	-0.255129	364	486	305	7.66128e-05	4.3496e-06	0.414136	-0.0256705	0.0368791	0.961869
bp1468	conserved hypothetical protein	_	0.424573	-0.539875	377	506	260	0.0109565	0.00669371	0.447924	-0.458979	0.0188934	0.479329
bp1469	conserved hypothetical protein	_	0.758992	0.984058	91	154	180	0.000451648	0.00835716	0.769283	1.37292	0.000257912	0.0221597
bp1470	putative iron-sulfur binding protein	_	0.065095	-0.498806	65	68	46	0.00833417	7.82895e-07	-0.0603993	-0.467487	0.736179	0.371534
bp1471	conserved hypothetical protein	_	0.307182	-0.297681	59	73	48	3.52847e-06	1.9286e-06	0.198462	-0.298159	0.332384	0.608764
bp1472	formate dehydrogenase large subunit precursor	fdhA	0.0754522	-0.346176	149	157	118	1	1	0.0562703	-0.0607088	0.764108	0.911239
bp1473	formate dehydrogenase iron-sulfur subunit (Pseudogene)	fdhB	0.284977	-0.888355	174	212	94	0.0876328	0.295659	0.269688	-0.932686	0.190074	0.0997059
bp1474	putative lipoprotein	_	0.48134	-0.354431	202	282	158	1	1	0.44164	-0.447061	0.0286836	0.451578
bp1475	formate dehydrogenase subunit C precursor	fdhC	0.0554951	-1	102	106	51	1.5866e-06	1	0.0606912	-0.761592	0.73712	0.131258
bp1476	putative exported protein	_	-0.0995357	-1.58496	15	14	5	6.03583e-21	7.6323e-72	0.0293163	-1.37711	0.938329	0.0543204
bp1477	conserved hypothetical protein	_	-0.131245	-0.716207	23	21	14	1	1	-0.0795742	-0.415459	0.718609	0.497398
bp1478	putative permease component of ABC transporter (Pseudogene)	_	0.146841	-0.283793	28	31	23	1	1	0.136376	-0.0592845	0.539809	0.921839
bp1479	probable ATP-binding component of ABC transporter	_	-0.415037	-1	8	6	4	1	1	-0.201253	-1.032	0.574391	0.11309
bp1480	putative exported protein	_	0.61753	-0.0674279	219	336	209	1	1	0.611628	0.256407	0.000748518	0.63875
bp1481	3-isopropylmalate dehydratase large subunit	leuC	0.820021	0.191531	162	286	185	1	1	0.819483	0.516141	1.73128e-05	0.328346
bp1482	3-isopropylmalate dehydratase small subunit	leuD	1.06936	0.438531	335	703	454	1	1	1.07025	0.720462	2.03407e-08	0.180719
bp1483	3-isopropylmalate dehydrogenase	leuB	1.06413	0.0236513	121	253	123	1	1	1.05519	0.284147	4.47807e-08	0.589527
bp1484	aspartate-semialdehyde dehydrogenase	asd	0.370435	-0.315738	813	1051	654	1	1	0.381127	-0.0539875	0.0418798	0.92513
bp1485	putative membrane protein	_	-0.0573332	-0.774933	77	74	45	1	1	-0.0865891	-0.367974	0.622625	0.472669
bp1486	tRNA pseudouridine synthase A	truA, hisT, asuC	-0.0565835	-1.08573	104	100	49	0.898931	0.312994	-0.114094	-0.474242	0.53984	0.400237
bp1487	putative periplasmic solute-binding protein	smoM	-1.67862	-1.51988	2100	656	733	1	0.000126416	-1.68359	-1.08163	9.78778e-10	0.113701
bp1488	putative membrane protein	_	-2.01111	-0.66015	391	97	243	1	4.42451e-05	-1.95564	-0.124042	8.83204e-18	0.8615
bp1489	putative membrane protein	_	-2.04614	-1.25187	413	100	173	0.690005	0.0385433	-2.07049	-0.879899	8.56774e-20	0.182828
bp1490	N-(5'-phosphoribosyl)anthranilate isomerase	trpF	-1.25601	-1.20105	246	103	107	1	1	-1.25749	-1.71109	2.43951e-08	0.00454955
bp1491	transposase	transposase	0.799701	0.485427	27	47	42	1	1	0.591972	0.663225	0.00115695	0.200983
bp1492	hypothetical protein	_	-0.333126	1.10053	97	77	208	1	1	-0.371987	1.4971	0.0624399	0.0188007
bp1493	transposase	transposase	0.450661	0.509014	30	41	37	0.978164	1	0.56216	0.791392	0.0282626	0.173881
bp1494	oxygen-independent coproporphyrinogen III oxidase (Pseudogene)	hemN	-0.280108	-1.08746	17	14	8	1	0.735767	-0.378593	-0.675775	0.126985	0.235878
bp1495	conserved hypothetical protein	_	-3.96963	-4.55459	47	3	2	1	1	-3.62886	-5.84127	3.21969e-19	5.58572e-11
bp1496	probable two-component response regulator	_	-4.48113	-4.25873	134	6	7	1	1	-4.4995	-4.06085	5.02084e-65	1.09043e-09
bp1497	threonyl-tRNA synthetase	thrS	0.0978473	1.12404	684	732	1493	1	1	0.0938689	1.57477	0.624546	0.0276291
bp1498	translation initiation factor IF-3	infC, fit	0.229536	0.979215	3108	3644	6133	1	1	0.21968	1.3373	0.244999	0.0584964
bp1499	glutathione synthetase	gshB, gsh-II	-0.0965733	-0.188204	278	260	244	0.340777	0	-0.118703	0.0254484	0.504539	0.962135
bp1500	putative IIa component of sugar transport PTS system	_	0.188762	0.104697	93	106	100	0.00678781	0	0.247415	0.404604	0.213302	0.476203
bp1501	phosphocarrier protein HPr	ptsH, phbH	-0.142222	-0.175087	245	222	217	1	1	-0.158458	0.144861	0.397746	0.773494
bp1502	phosphoenolpyruvate-protein phosphotransferase	ptsI	-0.0874628	-1.14886	51	48	23	1	1	-0.0969418	-0.993892	0.579308	0.0793928
bp1503	conserved hypothetical protein	_	1.50524	0	31	88	31	1.34288e-17	2.17331e-67	1.63158	0.345154	6.41017e-11	0.604494
bp1504	osmotically inducible protein C (Pseudogene)	osmC	1.7083	0.889139	676	2209	1252	0.524539	0.114554	1.7057	1.13965	4.10841e-18	0.0376032
bp1505	putative ornithine cyclodeaminase	_	-0.347923	-0.807355	14	11	8	0.0146827	0.0224248	-0.253013	-0.459942	0.260868	0.434836
bp1506	putative exported protein	_	-0.0729315	-0.329568	142	135	113	0.525965	0.0373777	-0.0670429	-0.0469205	0.701131	0.929528
bp1507	putative extracellular solute-binding protein	_	1.81943	1.86673	17	60	62	0.0260806	0.0930249	1.75888	1.87933	5.70738e-18	0.00669547
bp1508	putative inner membrane component of binding-protein-dependent transport system	_	2.58496	3	2	12	16	0.799159	0.165157	1.94199	#N/A	1.39626e-06	#N/A
bp1509	putative inner membrane component of binding-protein-dependent transport system	_	1.58496	2.11548	3	9	13	1.65323e-06	4.00343e-06	1.3751	2.14684	0.000820132	0.00139332
bp1510	putative ATP-binding component of ABC transporter	_	1	1.35364	9	18	23	0	3.52563e-190	0.963772	1.33119	9.69837e-05	0.0949113
bp1511	transposase	transposase	0.691878	0.547488	26	42	38	0	0	0.710784	0.662009	7.49781e-05	0.207958
bp1512	conserved hypothetical protein	_	0.169925	-0.16711	64	72	57	0.0122691	0.202244	0.227534	0.0398075	0.398321	0.958124
bp1513	formate dehydrogenase	_	0	0	0	0	0	1	1	#N/A	#N/A	#N/A	#N/A
bp1514	conserved hypothetical protein	_	0	0	0	0	0	1	8.46042e-08	#N/A	#N/A	#N/A	#N/A
bp1515	putative transporter protein	_	0	0.415037	3	3	4	1	0.0348683	#N/A	#N/A	#N/A	#N/A
bp1516	formamidase	fmdA	1.41504	1.22239	3	8	7	1	0.00913936	1.25925	1.44878	2.8387e-06	0.0167807
bp1517	putative LuxR-family transcriptional regulator	_	0	-0.584963	3	3	2	0.00906694	1.49238e-25	0.185427	-0.372726	0.542371	0.529826
bp1518	conserved hypothetical protein	_	-0.137504	-0.137504	11	10	10	0.0530781	0.28728	-0.0322158	0.546172	0.905281	0.337648
bp1519	fructose-bisphosphate aldolase	fba, fda, cbbA	0.409064	0.172789	1452	1928	1639	0.0140044	0.173638	0.406952	0.441282	0.0265762	0.467238
bp1520	conserved hypothetical protein	_	-0.415037	-1	8	6	4	1.51099e-05	0.00304372	-0.365666	-0.963353	0.347199	0.272103
bp1521	phosphoribosylaminoimidazole-succinocarboxamide synthase	purC	-0.530515	-0.549498	221	153	151	0.0269038	0.391328	-0.520374	-0.285982	0.00652003	0.594771
bp1522	conserved hypothetical protein	_	0.152003	1.078	9	10	19	0.0484116	0.0823111	#N/A	#N/A	#N/A	#N/A
bp1523	putative DNA-binding protein	_	-0.485427	-0.485427	7	5	5	1	1	#N/A	#N/A	#N/A	#N/A
bp1524	putative membrane protein	_	-0.137504	0	22	20	23	1	1	-0.006129	0.279635	0.987989	0.654913
bp1525	putative membrane protein	_	-0.321928	-0.736966	5	4	3	4.12436e-07	1	#N/A	#N/A	#N/A	#N/A
bp1526	phosphoribosylaminoimidazole carboxylase catalytic subunit	purE	-0.257981	-0.662965	171	143	108	2.80419e-19	3.16323e-51	-0.249665	-0.26357	0.187351	0.599844
bp1527	phosphoribosylaminoimidazole carboxylase ATPase subunit	purK	-0.652077	-1.28951	44	28	18	1	1	-0.672622	-1.19037	0.00135334	0.0903127
bp1528	conserved hypothetical protein	_	-0.736966	-1.51457	20	12	7	1	1	-0.78029	-1.1839	0.00129012	0.119072
bp1529	putative extracellular solute-binding protein	_	0.346803	0.204358	92	117	106	1.2566e-12	7.86196e-24	0.325567	0.503717	0.176369	0.347325
bp1530	putative transcriptional regulator	_	-0.152003	-0.383329	30	27	23	1	1	-0.18042	-0.0327016	0.397805	0.957404
bp1531	putative arginase	_	1.18688	0	47	107	47	1	1	1.08033	0.369946	0.000131836	0.480217
bp1532	putative amino acid-binding periplasmic protein	_	1.40578	0.76184	391	1036	663	1	1	1.4038	1.19439	1.29045e-09	0.0637006
bp1533	putative inner membrane component of binding-protein-dependent transport system	_	1.20799	-0.215978	187	432	161	1	1	1.19575	-0.0793682	1.64046e-07	0.875183
bp1534	putative ATP-binding component of ABC transporter	_	1.01691	0.380604	212	429	276	1	1	0.990028	0.682435	4.78353e-08	0.277702
bp1535	putative thiamine-pyrophosphate-requiring enzyme	_	-0.0901978	-0.796467	33	31	19	1	1	-0.0521875	-0.503395	0.779441	0.344282
bp1536	conserved hypothetical protein	_	0.0703893	0.115477	60	63	65	9.33468e-05	0.0290786	0.0887093	0.395575	0.654645	0.487201
bp1537	glutaryl-CoA dehydrogenase	gcdH	0.179748	-0.803857	309	350	177	1	1	0.181383	-0.566687	0.339194	0.290359
bp1538	putative acetolactate synthase large subunit	ilvG	0.096676	-0.336283	101	108	80	9.59315e-10	1.23343e-13	0.129342	0.255947	0.455245	0.64376
bp1539	probable LysR-familyt ranscriptional regulator	_	0.290515	-0.514573	130	159	91	1.47144e-14	6.93277e-58	0.343619	-0.169013	0.0569874	0.769867
bp1540	integrase/recombinase	xerD, xprb	0.0418202	-1.08746	34	35	16	0.000328935	0.00583611	0.00302332	-1.13679	0.989653	0.103086
bp1541	conserved hypothetical protein	_	0.176878	-0.353637	23	26	18	0.00953846	1	0.231174	-0.27755	0.395248	0.673423
bp1542	conserved hypothetical protein	_	0.584963	0.263034	10	15	12	1	1	0.440397	0.418846	0.0720846	0.452889
bp1543	conserved hypothetical protein	_	0.68147	-0.0554951	53	85	51	0.330404	0.141682	0.651449	0.0492054	0.00228556	0.942116
bp1544	transposase	transposase	0.768674	0.427421	27	46	39	1	0.177605	0.77546	0.869372	1.61801e-05	0.0991216
bp1545	probable D-alanyl-D-alanine carboxypeptidase	pbpG	0.584963	0.584963	6	9	9	0.12441	1	0.678073	0.97886	0.0105564	0.102217
bp1545A	hypothetical protein	_	0	0	0	0	0	1	1	#N/A	#N/A	#N/A	#N/A
bp1546	putative membrane protein	_	-1.39855	-1.27302	29	11	12	0.00346486	0.0151569	-1.31057	-0.934928	2.20077e-09	0.135973
bp1547	conserved hypothetical protein	_	0.222392	-0.584963	6	7	4	1.26528e-11	0.0051321	0.0282326	-0.343246	0.898687	0.606746
bp1548	putative nuclease/helicase	_	0.469485	-1.37851	13	18	5	6.57375e-05	2.99597e-05	0.480831	-1.10029	0.0127803	0.0990433
bp1549	DNA polymerase III subunit Tau	d_X, d_Z, d_zX	0.0843922	-0.185215	83	88	73	1	1	0.0831492	0.0220651	0.639198	0.96754
bp1550	conserved hypothetical protein	_	-0.111031	-0.9855	297	275	150	0.704355	1	-0.106842	-1.0834	0.560888	0.0840259
bp1551	recombination protein RecR	recR	-0.514573	-1.57191	110	77	37	0.0894105	1	-0.471279	-1.44468	0.0455717	0.0236432
bp1552	transposase	transposase	0.691878	0.509014	26	42	37	0.000120632	0.0328701	0.675044	0.665941	0.000184263	0.203158
bp1553	hypothetical protein	_	-0.347923	0	14	11	14	2.36116e-08	0.331747	-0.398115	0.154139	0.109286	0.788679
bp1554	hypothetical protein	_	-0.49304	0.0740006	38	27	40	1	1	-0.433653	0.472773	0.0529446	0.446556
bp1555	putative membrane protein	_	-0.163499	-1.34792	28	25	11	1	1	-0.156367	-1.15493	0.470775	0.0813712
bp1556	conserved hypothetical protein	_	0.584963	-0.36257	72	108	56	4.59536e-23	2.35136e-74	0.650432	0.158372	0.000307091	0.768634
bp1557	transposase	transposase	0.63743	0.509014	27	42	37	1	1	0.86863	0.878457	0.000957892	0.134009
bp1558	putative exported protein	_	0	0	0	0	0	1	1	#N/A	#N/A	#N/A	#N/A
bp1559	putative exported protein (Pseudogene)	_	0	0	0	0	0	1	1	#N/A	#N/A	#N/A	#N/A
bp1560	conserved hypothetical protein	_	0.169925	1	8	9	16	1	1	0.119455	1.10729	0.628762	0.0662473
bp1561	putative exported protein	_	0.336049	1.59282	61	77	184	1	1	0.331758	2.07116	0.158321	0.00270366
bp1562	putative membrane protein	_	1.32193	2.32193	2	5	10	1	1	1.29048	2.46481	0.00387874	0.000295226
bp1563	putative chromate reductase	_	0.536915	0.882784	173	251	319	1	1	0.562569	1.18525	0.00139937	0.0301496
bp1565	conserved hypothetical protein	_	2.93264	1.97878	137	1046	540	1	1	2.91997	2.11433	2.53764e-44	0.000276278
bp1566	mismatch repair protein	mutS	0.523562	0.125531	32	46	36	0.879584	0.0861603	0.498188	0.458433	0.00647311	0.37407
bp1567	conserved hypothetical protein	_	0.271302	-1.05063	29	35	14	0.0156698	0.0106723	0.351584	-0.9053	0.111866	0.172595
bp1568	serotype 3 fimbrial subunit precursor	fim3	3.95624	4.00158	228	3539	3652	0.154805	0.0140972	3.94982	4.30333	6.11818e-64	5.50434e-10
bp1569	putative lipoprotein	_	-0.560486	0.124161	789	535	861	1	1	-0.595613	0.145123	0.00159126	0.80055
bp1570	dihydrodipicolinate synthase	dapA	-0.372521	0.408465	769	594	1022	1	1	-0.397651	0.591753	0.0347364	0.330863
bp1571	conserved hypothetical protein (Pseudogene)	_	-0.283793	-0.456858	140	115	102	1	1	-0.236825	0.114137	0.183806	0.826826
bp1572	transposase	transposase	0.621488	0.332575	26	40	34	0.00703893	0.0162704	0.739017	0.75566	4.04871e-05	0.149754
bp1573	glutamine-binding periplasmic protein precursor	glnH	0.56444	0.471277	1652	2443	2293	1	1	0.570412	0.934069	0.00226463	0.170721
bp1574	glutamine transport system permease protein	glnP	0.592922	0.269505	482	727	581	1	1	0.587683	0.475727	0.00135908	0.384052
bp1575	glutamine transport ATP-binding protein	glnQ	0.570089	0.599684	260	386	394	1	1	0.506083	0.661092	0.00504698	0.235646
bp1576	guanosine-3',5'-bis(diphosphate) 3'-pyrophosphohydrolase	spoT	0.049753	0.320915	285	295	356	1	1	-0.00910679	0.543636	0.960883	0.327274
bp1577	DNA-directed RNA polymerase omega chain	rpoZ	0.0331802	0.5253	2450	2507	3529	1	1	-0.100603	-0.505559	0.71128	0.457
bp1578	guanylate kinase	gmK, spoR	0.110828	2.28526	263	284	1282	0.501367	0.153604	-0.182378	1.15501	0.296738	0.0507257
bp1579	putative cytochrome C	_	0.552541	0.707819	30	44	49	0.4573	0.157547	0.528796	0.76009	0.241704	0.259594
bp1580	probable cytochrome C	_	0	0	11	11	11	0.0283407	0.691664	-0.0902526	0.0973322	0.82227	0.879235
bp1581	putative oxidoreductase	_	1.74543	1.22542	68	228	159	1	1	1.72859	1.47949	3.97398e-13	0.00601361
bp1582	putative exported protein	_	0.358048	0.276518	71	91	86	8.50972e-14	5.36188e-45	0.387797	0.675608	0.0307776	0.181824
bp1583	putative nucleosidase	amn	0.572788	0.105182	119	177	128	1	1	0.570603	0.382864	0.00138053	0.465433
bp1584	putative DNA-binding protein	_	0.170885	1.03836	167	188	343	1	1	0.0615401	0.412848	0.787805	0.498719
bp1585	hypothetical protein	_	0.489858	2.38143	418	587	2178	0.62374	0.00979908	#N/A	3.2624	#N/A	0.000122361
bp1586	conserved hypothetical protein	_	0.463104	1.96589	214	295	836	0.42092	0.045549	0.265843	1.58858	0.269726	0.0162457
bp1587	conserved hypothetical protein	_	-0.149747	-0.940294	71	64	37	0.525965	0.0966803	-0.127428	-0.794098	0.502257	0.171229
bp1588	ribonuclease PH	rph	-0.31034	-0.954196	31	25	16	1	1	-0.365298	-0.83409	0.114396	0.226691
bp1589	conserved hypothetical protein	_	-1.58496	-1.58496	3	0	0	1	1	-1.12827	-0.767078	0.000392088	0.174309
bp1590	probable transcriptional regulator	_	0.211919	-0.00916	158	183	157	0.45156	0.143629	0.264032	0.377424	0.129511	0.487821
bp1591	methyl-accepting chemotaxis protein	_	0	0	0	0	0	1	1	-1.00577	-0.726689	0.00658062	0.30849
bp1592	conserved hypothetical protein	_	0.99444	0.539875	130	259	189	1	1	0.892955	0.837297	1.32721e-05	0.124537
bp1593	conserved hypothetical protein	_	0.459432	0.754888	48	66	81	1	1	0.395761	1.04816	0.0451024	0.0595194
bp1594	transposase	transposase	0.621488	0.478047	26	40	39	1	1	0.631793	0.739102	0.000983673	0.159189
bp1595	putative porphyrin oxidoreductase	_	0.530515	-0.584963	9	13	6	1	1	0.420875	-0.469817	0.0671962	0.417309
bp1596	glutamine synthetase	gl_	-0.062866	-0.953922	985	943	509	1	1	-0.061921	-0.609217	0.769974	0.29394
bp1597	nitrogen regulation protein NR(II)	glnL, ntrB, glnR	-0.154723	-1.07529	59	53	28	0.0426616	0.115032	-0.205085	-1.16929	0.281946	0.0697503
bp1598	nitrogen regulation protein NR(I)	glnG, ntrC, glnT	0.125531	-0.956931	33	36	17	0.475946	0.00122231	0.13367	-0.940755	0.468966	0.133824
bp1599	LysR-family transcriptional regulator	_	-0.571157	-1.24101	52	35	22	1	1	-0.47158	-1.04889	0.0157152	0.145317
bp1600	conserved hypothetical protein	_	0.500898	0.154723	53	75	59	1	1	0.485799	0.456309	0.0206864	0.393941
bp1601	conserved hypothetical protein	_	0.465664	-0.283793	84	116	69	1.35997e-12	0.000149229	0.535261	-0.0317158	0.00330064	0.956512
bp1602	transposase	transposase	0.652077	0.602665	28	44	41	7.89128e-22	3.90578e-09	0.691367	1.03272	0.00549331	0.0930815
bp1603	probable ATP-binding component of ABC transporter (Pseudogene)	_	-0.819428	-1.09954	30	17	14	0.586246	0.236377	-0.848375	-1.3571	0.000257663	0.032888
bp1604	putative inner membrane component of binding-protein-dependent transport system	_	-0.678072	-0.830075	16	10	9	1	1	-0.582544	-0.61295	0.0133587	0.323791
bp1605	putative iron binding protein	_	-0.467048	-0.986873	546	395	276	1	1	-0.475585	-0.751542	0.0351498	0.178184
bp1606	ferredoxin--NADP reductase	fpr	0.13235	-0.429032	1759	1928	1308	0.000854914	0.0153602	0.135343	-0.203858	0.513511	0.73587
bp1607	probable LysR-family transcriptional regulator	_	-0.263034	-1	6	5	3	1	1	-0.143034	-0.201992	0.620022	0.716736
bp1608	putative membrane protein (Pseudogene)	_	1.47478	0.957565	68	189	134	1	1	1.45882	1.04366	2.54038e-07	0.131493
bp1609	probable aldehyde reductase	_	1.77298	1.5529	91	311	267	1	1	1.77591	1.69031	2.53777e-14	0.00580757
bp1610	putative autotransporter (Pseudogene)	_	0.547488	0.29956	13	19	16	0.855373	1	0.930117	0.921871	4.19749e-06	0.106277
bp1611	putative translational inhibitor	_	-0.212729	-1.18892	496	428	218	0.683616	1	-0.198946	-0.756109	0.284622	0.156177
bp1612	ATP-dependent DNA helicase	recG	-0.0647057	-1.87869	114	109	31	0.00129402	0.0898708	-0.0543953	-1.67252	0.784061	0.00612839
bp1613	probable LysR-family transcriptional regulator	_	0.364997	-1.40054	132	170	50	9.96607e-06	3.32387e-07	0.344851	-1.26425	0.0491551	0.0294523
bp1614	probable LysR family transcriptional regulator	_	0.106915	0	13	14	13	0.000262486	0.00312091	0.115927	0.446048	0.604265	0.435114
bp1615	probable probable aldehyde dehydrogenase	_	1	0	6	12	6	0	3.78379e-145	0.905497	0.256332	0.000126659	0.650448
bp1616	putative DNA-binding protein	dps	1.14009	0.743217	2530	5576	4240	0.00279267	1	1.13514	1.10924	1.4218e-08	0.0950506
bp1617	C-terminal region of a putative polysaccharide biosynthesis protein (partial)	_	0.321928	0.321928	12	15	7	1	1	0.543019	-0.177003	0.0377608	0.776075
bp1618	putative N-terminal region of capsular polysaccharide biosynthesis protein (partial)	tviD	5.31281	4.52455	127	5048	2923	3.64459e-21	1.17237e-68	5.27928	4.73524	4.0765e-145	1.90874e-10
bp1619	hypothetical protein	_	4.91169	4.0268	20	602	326	0	0	4.88109	4.1328	5.09485e-75	6.93054e-10
bp1620	putative glycosyl transferase	_	4.98089	5.11402	19	600	658	0	0	5.02101	5.45211	2.6567e-109	3.94491e-17
bp1623	putative polysialic acid transport protein	kpsM	6.00749	6.76818	18	1158	1962	0	0	5.94833	7.42942	4.18055e-138	2.16757e-17
bp1624	polysialic acid transport ATP-binding protein	kpsT	6.05166	6.11201	12	796	830	1	0	5.95232	6.24224	5.48023e-142	2.1274e-20
bp1625	capsule polysaccharide export inner-membrane protein	kpsE	6.01495	6.26991	12	776	926	1.93466e-09	0.00113446	6.01752	6.59626	2.66963e-141	3.83405e-19
bp1626	capsular polysaccharide biosynthesis protein	wbpT	5.98218	5.35252	14	885	572	1	1	5.91123	5.44492	1.30749e-96	1.49579e-14
bp1627	capsular polysaccharide biosynthesis protein	vipC	6.20945	5.3339	3	222	121	0	0	6.00466	5.03824	4.10035e-53	5.61777e-08
bp1628	putative capsular polysaccharide export protein	wza	6.1591	6.44804	13	929	1135	3.38592e-268	8.89888e-11	5.99857	6.17292	1.90442e-122	1.62991e-19
bp1629	capsular polysaccharide biosynthesis protein	wbpO	3.26356	2.90218	227	2180	1682	9.11468e-144	4.24659e-15	3.12425	2.73754	1.41129e-49	3.16451e-05
bp1630	capsular polysaccharide biosynthesis protein	wbpP, vipB, tviC	3.01803	2.46871	159	1288	858	1.85093e-133	2.58968e-21	2.9118	2.43323	2.50565e-40	7.79857e-05
bp1631	capsular polysaccharide export protein	wcbA, kpsC, lipA	5.64962	4.94486	5	251	154	1	1	5.63204	5.08366	3.20373e-104	4.79581e-13
bp1632	capsular polysaccharide export protein (Pseudogene)	wcbO, kpsS	5.16993	4.58496	0	36	24	1	1	5.38686	4.90475	3.67557e-59	8.75553e-09
bp1633	transposase	transposase	0.847997	0.604071	25	45	38	1	1	0.75793	0.890704	2.93755e-05	0.0957646
bp1634	putative membrane protein (Pseudogene)	_	1.32193	2.45943	2	5	11	1	1	1.33243	2.4595	1.7154e-05	0.000767893
bp1635	putative arylsulfatase protein	_	1.73697	1.73697	3	10	10	1	1	1.4707	1.88359	3.30685e-09	0.00721534
bp1636	putative nonspecific acid phosphatase precursor	_	0	0	0	0	0	0.00534769	0.275966	#N/A	#N/A	#N/A	#N/A
bp1637	putative exported protein	_	0	0	0	0	0	1	1	#N/A	#N/A	#N/A	#N/A
bp1638	conserved hypothetical protein	_	0	0	0	0	0	1	1	#N/A	#N/A	#N/A	#N/A
bp1639	putative exported protein	_	0	0	0	0	0	1	1	#N/A	#N/A	#N/A	#N/A
bp1639A	conserved hypothetical protein (pseudogene)	_	0	0	0	0	0	1	1	#N/A	#N/A	#N/A	#N/A
bp1640	conserved hypothetical protein	_	0	0	0	0	0	1.33893e-05	0.0417389	#N/A	#N/A	#N/A	#N/A
bp1641	putative regulatory protein	_	0	-1	2	2	0	5.40784e-09	0.0126418	0.0895193	-0.21985	0.82243	0.735491
bp1642	putative exported protein (Pseudogene)	_	-0.199309	-0.369234	31	27	24	1	1	-0.10543	0.00859553	0.572936	0.986902
bp1643	putative exported protein	_	0.0824622	-0.180572	17	18	15	1	1	0.259001	-0.000398752	0.231173	0.999472
bp1644	putative exported protein	_	0	0.137504	10	10	11	0.653002	0.0224248	0.221636	0.603191	0.419063	0.296235
bp1645	probable short-chain dehydrogenase	_	0	0	0	0	0	0.964137	1.32815e-06	#N/A	#N/A	#N/A	#N/A
bp1646	putative membrane protein	_	0.347923	0.347923	11	14	14	0.622421	0.0914468	0.243679	0.754204	0.351833	0.268977
bp1647	transposase	transposase	0.713696	0.343954	25	41	33	7.54267e-06	6.83792e-17	0.62511	0.567575	0.000649607	0.276056
bp1648	putative branched chain amino acid transport permease (Pseudogene)	_	0.874469	0.736966	6	11	10	1	1	#N/A	#N/A	#N/A	#N/A
bp1649	high-affinity branched-chain amino acid transport, ATP-binding protein	livG	1	0	0	2	0	1	1	#N/A	#N/A	#N/A	#N/A
bp1650	high-affinity branched-chain amino acid transport, ATP-binding protein	livF	1	0	0	2	0	8.10684e-20	2.35707e-60	#N/A	#N/A	#N/A	#N/A
bp1651	putative TetR-family transcriptional regulator	_	-0.502198	-0.265206	398	281	332	1	1	-0.50718	-0.0355858	0.0112663	0.947502
bp1652	putative oxidoreductase (Partial)	_	-1	-2	4	2	0	1	1	-1.31899	-1.5132	2.5092e-05	0.0124094
bp1653	transposase	transposase	0.678072	0.387023	25	40	34	1	1	0.715526	0.711267	8.50366e-05	0.174376
bp1654	putative capsular polysaccharide biosynthesis protein	wcbQ	0	0	0	0	0	0.00314941	0.011296	#N/A	#N/A	#N/A	#N/A
bp1655	putative oxidoreductase	wcbP	0	0	0	0	0	1	1	#N/A	#N/A	#N/A	#N/A
bp1656	transposase	transposase	0.519374	0.544321	30	43	35	0.177215	4.53559e-10	0.415762	0.737268	0.0953907	0.198812
bp1657	putative exported protein (Pseudogene)	_	-0.584963	-0.584963	9	6	6	3.41647e-05	9.86076e-22	-0.212147	-0.150335	0.393091	0.82095
bp1658	probable two-component sensor histidine kinase	_	0.485427	-1.32193	5	7	2	1.69863e-10	3.84925e-15	0.419078	-0.614739	0.0721563	0.265009
bp1659	response regulatory protein	_	-0.180572	-1.28011	17	15	7	1	1	-0.0598817	-0.626878	0.812614	0.262823
bp1660	autotransporter	sphB2	0	0	0	0	0	1.64961e-09	1.42573e-46	#N/A	#N/A	#N/A	#N/A
bp1662	putative DNA-binding protein	_	0.645811	1.01216	1888	2954	3812	1	1	0.628465	1.137	0.00435105	0.076028
bp1663	conserved hypothetical protein (partial)	_	0.623663	1.60944	895	1379	2734	1	1	0.618798	1.61951	0.00214734	0.0137606
bp1664	glutathione S-transferase	gst	0.623233	-0.281771	124	191	102	0.00525859	1	0.619383	-0.0819418	0.000391169	0.875316
bp1665	alpha-ketoglutarate-dependent 2,4-dichlorophenoxyacetate dioxygenase	tfdA	-0.584963	-0.584963	21	14	12	0.636483	0.0199431	-0.58442	-0.594531	0.00939402	0.298825
bp1666	probable LysR-family transcriptional regulator	_	-0.0356239	0.342888	41	40	52	0.184341	0.00362054	-0.0470488	0.670798	0.842526	0.227649
bp1667	putative exported protein	_	-0.234465	-0.0740006	20	17	19	0.000388529	1.05393e-05	-0.195746	0.255713	0.42042	0.684592
bp1668	probable short-chain dehydrogenase	_	-0.415037	-1	4	3	2	0.265764	0.00307765	-0.633462	-0.911784	0.0683428	0.148401
bp1669	lactate dehydrogenase	lldA	-0.584963	-1.58496	6	4	2	1	1	-0.716718	-0.846991	0.00857305	0.134543
bp1670	putative hydrolase	_	-0.584963	-1.58496	3	2	0	0.0118525	0.0105052	-0.509187	-0.520273	0.168727	0.408365
bp1671	probable short chain dehydrogenase	_	-0.222392	-0.485427	7	6	5	0.62374	0.0476749	-0.282036	-0.198722	0.374527	0.740568
bp1672	3-oxoacyl-[acyl-carrier protein] reductase	fabG	0.415037	-1.58496	3	4	0	0.000172372	0.0183408	0.222951	#N/A	0.548067	#N/A
bp1673	putative exported protein	_	0.321928	-1	4	5	2	1	3.24764e-15	0.285003	-0.637471	0.377597	0.286269
bp1674	probable LysR-family transcriptional regulator	_	0	-0.584963	3	3	2	1	1	0.183983	-0.29547	0.612575	0.697691
bp1675	putative exported protein	_	0	0	0	0	0	0.0807998	6.94434e-114	#N/A	#N/A	#N/A	#N/A
bp1676	probable sulfatase (Pseudogene)	_	0	-0.584963	6	6	4	0.367764	2.58355e-85	0.0180367	-0.268146	0.944227	0.636185
bp1677	hypothetical protein (Pseudogene)	_	0	0	0	0	0	0.00161157	0.00734409	#N/A	#N/A	#N/A	#N/A
bp1678	transposase	transposase	0.662965	0.5025	24	38	34	0.166156	3.30017e-06	0.622043	0.909823	0.0172025	0.105087
bp1679	Putative LysR-family transcriptional regulator (Pseudogene)	_	0.584963	0	2	3	2	0.211407	0.033104	#N/A	#N/A	#N/A	#N/A
bp1680	putative NADPH-dependent FMN reductase	arsH	0.280108	-0.347923	14	17	11	1	1	0.266691	0.0614523	0.336205	0.910822
bp1681	arsenate reductase (Pseudogene)	arsC	0.328623	0	43	54	43	7.95874e-14	6.61798e-12	0.318489	0.442642	0.191359	0.462576
bp1682	putative membrane protein	_	-0.652077	-0.874469	11	7	6	1.27989e-07	1.43876e-08	-0.670554	-0.80306	0.00997083	0.209484
bp1683	putative transcriptional regulator	_	-0.862496	0.137504	40	22	44	7.6008e-26	1.23964e-07	-1.01862	0.641819	0.000159215	0.304664
bp1684	conserved hypothetical protein (Pseudogene)	_	-0.415037	-0.678072	8	6	5	7.23639e-06	0.00051004	-0.508685	0.0733537	0.0287684	0.897703
bp1685	putative exported protein	_	-0.0384741	-0.662965	38	37	24	8.86959e-07	0.000319362	-0.0627094	-0.28304	0.749834	0.637216
bp1686	probable short-chain dehydrogenase	_	-0.415037	-2	4	3	0	0.00426919	0.000334734	-0.361068	-1.0473	0.28502	0.13882
bp1687	LysR-family transcriptional regulator	_	-1.19265	-1	32	14	16	0.00410292	0.000260951	-1.1272	-0.692822	1.04559e-06	0.28154
bp1688	putative membrane protein	_	-0.584963	-0.847997	9	6	5	1	1	-0.435593	0.22915	0.171776	0.697643
bp1689	transposase	transposase	0.736966	0.387023	24	40	34	1	6.65835e-14	0.69188	0.614424	0.000153117	0.237475
bp1690	putative exported protein (Pseudogene)	_	-0.0544478	0.530515	54	52	78	1	0.00291195	0.053896	1.50845	0.777747	0.017792
bp1691	putative pH adaptation potassium efflux protein	phaA	-0.436099	-0.250543	69	51	58	1	0.484663	-0.348957	-0.0066211	0.0492807	0.990017
bp1692	putative pH adaptation potassium efflux protein	phaC	-0.208947	-0.617752	89	77	58	0.303071	0.22334	-0.532263	-0.824382	0.0568534	0.156689
bp1693	putative pH adaptation potassium efflux protein	phaD	-0.421827	-1.02046	71	53	35	1	0.0329735	-0.501254	-0.917988	0.00571804	0.086995
bp1694	putative pH adaptation potassium efflux protein	phaE	-0.293196	-0.512206	87	71	61	1	0.00102511	-0.312826	-0.224889	0.148989	0.710126
bp1695	pH adaptation potassium efflux system protein F	phaF, phaF1	-0.131245	-0.823122	46	42	26	1	0.00238901	-0.190831	-0.949488	0.539011	0.131688
bp1696	putative pH adaptation potassium efflux protein	phaG	-0.331844	-1.23563	73	58	31	0.429117	0.296721	-0.242512	-0.980827	0.28645	0.114128
bp1697	transposase	transposase	0.665581	0.499571	29	46	41	0.000293715	0.00154364	0.629134	0.782229	0.000488213	0.141924
bp1698	putative exported protein	_	0.612977	-0.280108	17	26	14	0.0882919	0.705204	0.624012	-0.145329	0.0211388	0.798467
bp1699	conserved hypothetical protein	_	0.208753	0.423651	167	193	224	0.340777	0.0164085	0.214893	0.788662	0.24309	0.178261
bp1700	putative zinc-binding hydrolase	cumB	0.36257	-0.392317	21	27	16	0.0294444	0.0329005	0.727024	-0.851432	0.0171949	0.191463
bp1701	muramoyltetrapeptide carboxypeptidase	ldcA	-0.27208	-1.41504	64	53	24	0.000523135	1	-0.273334	-1.39175	0.127165	0.0262246
bp1702	probable enoyl-CoA hydratase/isomerase	_	1.03242	1.20163	110	225	253	0.0178309	0.70659	1.02105	1.36563	1.54834e-07	0.0243518
bp1703	putative membrane protein	_	4.16993	3.822	7	126	99	0	0	4.49889	4.36912	8.53047e-42	1.78435e-10
bp1704	putative membrane protein	_	5.91886	6.31288	2	121	159	0	0	5.42334	6.27259	1.6657e-48	3.78086e-13
bp1705	putative exported protein	_	5.39232	5.93389	15	630	917	6.90178e-303	7.25787e-24	5.12258	6.26506	4.64934e-46	1.35227e-14
bp1706	probable ATP-binding ABC transporter protein	_	-1.12215	-0.689832	542	249	336	0.515039	0.0265526	-1.1127	-0.386562	2.53273e-08	0.495119
bp1707	putative ABC-transport protein, ATP-binding component	_	0.0901978	-0.276124	155	165	128	1	9.02002e-07	0.0319817	0.09651	0.862896	0.858672
bp1708	putative exported protein	_	0.00575927	-0.680382	250	251	156	1	0.0640399	-0.024485	-0.4063	0.900299	0.451676
bp1709	putative permease of ABC transporter	_	-0.114171	-0.908852	92	85	49	5.56409e-08	9.66716e-06	-0.16999	-0.698242	0.385907	0.213759
bp1710	putative substrate-binding protein (Pseudogene)	_	-0.415037	-1	4	3	2	4.6563e-19	1.47075e-06	#N/A	#N/A	#N/A	#N/A
bp1711	transposase	transposase	0.921997	0.559427	19	36	28	1	1	0.704545	0.814911	0.000198649	0.141716
bp1712	conserved hypothetical protein	_	-0.283793	-0.559427	28	23	19	5.13773e-05	0.000323412	-0.325573	-0.529292	0.222069	0.477473
bp1713	thioredoxin 2	trxC	0.0619277	0.291231	228	238	279	0.00754136	1	0.0492586	0.409444	0.777525	0.492755
bp1714	conserved hypothetical protein (Pseudogene)	_	0.210767	0.344446	89	103	113	0.983463	0.291873	0.191086	0.583263	0.287925	0.264793
bp1715	permease	_	-1.04731	-0.596644	62	30	41	1	1	-1.03931	-0.13721	1.32388e-08	0.804079
bp1716	probable glycoprotease	gcp	-0.347923	-1	14	11	7	1	1	-0.333299	-0.749501	0.142832	0.275686
bp1717	transposase for IS1663	transposase for IS1663	-0.349584	-0.0931094	79	62	75	1	1	-0.25671	0.88389	0.319434	0.197633
bp1718	putative membrane protein	_	-1.14684	-0.253757	62	28	52	1	1	-1.08536	0.207516	1.23366e-06	0.737521
bp1719	stationary-phase survival protein	surE	-0.313891	-0.728928	179	144	108	0.662227	0.172216	-0.320279	-0.486703	0.0710363	0.358049
bp1720	protein-L-isoaspartate O-methyltransferase	pcm	-0.0771679	0.247928	96	91	114	1	1	-0.167418	-0.128651	0.507437	0.826026
bp1721	putative peptidase	_	-0.259316	-0.721536	310	259	188	0.00741832	4.5186e-10	-0.231892	-0.585616	0.198679	0.273498
bp1722	conserved hypothetical protein	_	-0.106915	-0.29134	350	325	286	0.0390458	1.28126e-193	-0.0821072	0.0354403	0.64159	0.947219
bp1723	putative exported protein	_	-0.498806	0.784987	65	46	112	0.599125	0.163488	-0.495964	0.900206	0.0217133	0.110465
bp1724	putative exported protein	_	0.36257	2.07529	14	18	59	1	1	0.284985	2.28622	0.215145	0.000196418
bp1725	conserved hypothetical protein	_	-1.29956	-1.24511	64	26	27	1	1	-1.29198	-0.947141	3.95638e-11	0.0718601
bp1726	MerR-family transcriptional regulator	_	0.335184	0.290515	260	328	318	1	1	0.351314	0.526994	0.0618378	0.320541
bp1727	putative exported protein	_	-1.08616	-1.02106	138	65	68	1.14052e-05	1	-1.02987	-0.395085	4.04447e-07	0.464118
bp1728	putative glutaredoxin	_	-0.495107	-0.364723	957	679	744	2.1904e-19	2.58552e-62	-0.512188	-0.0273652	0.00678775	0.961267
bp1729	putative pyridine nucleotide-disulfide oxidoreductase	_	-0.289507	-1.1375	11	9	5	1	1	-0.296074	-0.976135	0.221316	0.187668
bp1730	conserved hypothetical protein	_	-0.321928	-0.608809	60	48	40	1	1	-0.37886	-0.697866	0.0860434	0.24952
bp1731	glycerophosphoryl diester phosphodiesterase	ugpQ	-0.478047	-0.963474	39	28	20	1	1	-0.449731	-0.750899	0.0546268	0.201101
bp1732	peptidyl-prolyl cis-trans isomerase D	ppiD	-0.936806	0.103836	134	70	144	1	1	-0.913003	0.59307	5.01811e-07	0.353353
bp1733	acyl-CoA thioesterase I precursor	tesA, apeA, pldC	0.405992	1.03562	40	53	82	1	1	0.485766	1.34004	0.0133335	0.014888
bp1734	probable ATP-binding ABC transporter protein (Pseudogene)	_	-0.843274	-0.376148	61	34	47	1	1	-0.85294	0.0114243	7.44944e-05	0.983211
bp1735	transposase	transposase	0.725825	0.321928	26	43	35	0.402789	0.0218258	0.725167	0.671308	0.000132848	0.198861
bp1736	putative exported protein	_	6.20411	4.74721	676	49839	18182	1	0.0060375	6.17276	4.75248	1.1133e-159	8.60479e-08
bp1737	putative membrane protein	_	6.43415	5.34011	817	70647	33135	1	0.0407856	6.36703	5.38939	1.87226e-174	1.01974e-12
bp1738	conserved hypothetical protein	_	6.45599	5.52646	1102	96745	50840	0.717524	5.883e-08	6.43965	5.88197	4.111e-244	1.89294e-13
bp1739	cyanphycin synthetase	cphA	1	0	4	8	4	1	1	1.1144	0.449293	0.000576436	0.444505
bp1740	cyanophycin synthetase	cphA	1	1.48543	5	10	14	0.00518495	0.000152629	0.794119	1.87349	0.00089104	0.00600379
bp1741	putative ABC transporter (Pseudogene)	_	-0.222392	0.36257	7	6	9	1.19478e-05	6.40232e-23	-0.152547	0.535136	0.479954	0.365003
bp1743	hypothetical protein	_	0.415037	0.415037	3	4	4	3.91908e-18	3.98892e-56	0.280275	0.529157	0.469924	0.394312
bp1744	conserved hypothetical protein	_	0.0874628	0.0874628	16	17	17	8.65975e-08	6.48102e-13	0.119369	0.432571	0.603562	0.471491
bp1745	putative exported protein	_	0.514573	0.0506261	28	40	29	0.422073	0.0750933	0.476168	0.287908	0.029596	0.630153
bp1746	putative peptidoglycan-binding protein	_	0.888579	0.801774	74	137	129	1	1	0.893375	1.05146	4.09434e-07	0.0460593
bp1747	conserved hypothetical protein	_	0.584963	0.440573	42	63	57	0.348386	1.59818e-78	0.657971	0.550562	0.0152334	0.468184
bp1748	transposase	transposase	0.823122	0.478047	26	46	39	0.0162936	0.0526903	0.757236	0.705441	3.8013e-05	0.177037
bp1749	putative AsnC-family transcriptional regulator	_	0.811796	0.0441849	417	732	431	0.0293092	0.0369127	0.802588	0.215037	0.000351767	0.747865
bp1750	putative membrane protein	_	0.296132	0.895892	79	97	147	1	6.5396e-06	0.297875	1.23678	0.0968944	0.0222171
bp1751	DNA/pantothenate metabolism flavoprotein	dfp	0.0306968	-0.47307	93	95	67	0.254556	7.85381e-05	0.0272648	-0.260193	0.876844	0.627899
bp1752	lipoprotein signal peptidase	lspA	-0.184425	-0.836501	75	66	42	0.0344544	0.0683691	-0.202848	-0.567221	0.286914	0.326646
bp1753	isoleucyl-tRNA synthetase	ileS, ilvS	-0.26096	-0.648388	278	232	178	0.0049129	0.47836	-0.260746	-0.46835	0.17213	0.401219
bp1754	riboflavin biosynthesis protein	ribF	-0.624491	-0.255257	37	24	31	0.000380939	0.148035	-0.617394	-0.940903	0.011667	0.135595
bp1755	phosphoribosylglycinamide formyltransferase (Pseudogene)	purN	-0.397335	-1.29546	54	41	22	0.0040055	0.0224846	-0.389137	-1.11464	0.0574528	0.0912901
bp1756	conserved hypothetical protein	_	-0.575115	-1.14543	73	49	33	1	1	-0.565014	-1.0357	0.0050482	0.128832
bp1757	transposase	transposase	0.696608	0.415037	29	47	40	1	1	0.739856	0.712068	4.01149e-05	0.172963
bp1757A	putative exported protein	_	-0.584963	0.415037	3	2	4	1	1	0.616001	2.63178	0.0369926	0.000377315
bp1758	probable fatty acid desaturase	_	0.0635487	0.202679	3775	3945	4349	1.19916e-20	9.55668e-66	0.0359644	0.572576	0.839348	0.398767
bp1759	DNA helicase II	uvrD, mutU, pdeB, rad, recL	-0.044623	-0.301953	788	764	640	1	1	-0.118702	-0.207135	0.530322	0.734504
bp1760	putative exported protein	_	-4.08746	-4.08746	17	0	0	1	1	-3.97492	-3.09957	1.65369e-50	1.9504e-06
bp1761	probable ABC transporter ATP-binding protein	_	-1.22882	-2.05889	75	32	18	0.622442	0.0893349	-1.19838	-1.87783	3.00277e-11	0.00117459
bp1762	putative adenine-specific methylase	_	-0.929611	-1.62149	120	63	39	1	1	-1.01295	-1.72909	5.54253e-07	0.0056512
bp1763	succinyl-diaminopimelate desuccinylase	dapE	-0.598637	-1.47999	371	245	133	0.855373	0.317113	-0.616438	-1.43678	0.000667787	0.0103288
bp1764	2,3,4,5-tetrahydropyridine-2-carboxylate N-succinyltransferase	dapD	-0.747901	-1.49244	618	368	220	0.0435587	0.00289427	-0.748767	-1.33328	4.54592e-05	0.014361
bp1765	N-succinyl-L,L-diaminopimelate aminotransferase (Pseudogene)	dapC	-0.557218	-0.620411	206	140	134	1	1	-0.518476	-0.230632	0.00574217	0.670295
bp1766	putative exported protein	_	0.169925	-0.112475	40	45	37	0.109652	0.0629528	0.149624	0.277837	0.507949	0.650877
bp1767	autotransporter	phg	-1.58496	-0.847997	9	3	5	1	5.5473e-10	-1.37179	-0.179621	5.80561e-08	0.765396
bp1768	putative membrane protein	_	-1.078	-0.440573	19	9	14	0.0418779	0.0978748	-1.08408	-0.0218202	0.00763235	0.970736
bp1769	hypothetical protein	_	-0.908852	-0.394279	92	49	70	0.000859354	1	-0.840311	-0.111625	0.000230855	0.848506
bp1770	cold shock-like protein	cspA	0.753995	1.81494	6771	11419	23848	5.27282e-06	0.00936958	0.761534	2.67103	0.000354615	0.00433375
bp1771	conserved hypothetical protein	_	-0.282035	-0.282035	107	88	88	2.05815e-06	1	-0.220869	0.186248	0.237504	0.732892
bp1772	cold shock-like protein	cspA	1.29879	2.58496	4072	10018	24462	1.0127e-06	6.56547e-07	1.26633	2.94339	5.22922e-10	0.000606936
bp1773	putative membrane protein	_	-0.925999	-0.0255351	57	30	56	1.57654e-36	2.39977e-42	-0.919714	0.40614	2.98797e-05	0.549742
bp1774	trigger factor	tig	-0.393178	-0.623288	1048	798	681	0	0	-0.419342	-0.469788	0.0246564	0.413023
bp1775	ATP-dependent Clp protease proteolytic subunit	clpP, lopP	-0.171187	-0.0360437	2145	1905	2095	0	0	-0.160245	0.198646	0.411551	0.737458
bp1776	ATP-dependent Clp protease ATP-binding subunit	clpX, lopC	0.184889	0.435427	1492	1696	2019	7.40483e-13	5.21507e-22	0.194889	0.761644	0.283738	0.224511
bp1777	ATP-dependent protease La	lon, capR, deg, muc, lopA	0.799834	1.06942	1621	2822	3406	2.00322e-36	3.15974e-13	0.794476	1.46876	3.62281e-05	0.0478763
bp1778	probable LysR-family transcriptional regulator	_	0.222392	0.222392	6	7	7	3.37092e-06	1.05667e-07	0.106795	0.390069	0.74952	0.504992
bp1779	conserved hypothetical protein	_	0.678072	1.48543	10	16	28	0.0803942	0.089249	0.619683	1.72505	0.00646622	0.00427293
bp1780	putative exported protein	_	1	0.415037	3	6	4	4.1502e-05	1.35771e-05	0.891356	0.6025	0.00406805	0.324424
bp1781	conserved hypothetical protein	_	1	0.321928	4	8	5	5.96834e-07	1.61493e-09	0.784578	0.248048	0.0327641	0.70472
bp1782	probable enoyl-CoA hydratase/isomerase	_	0	0	0	0	0	1.08953e-19	2.78511e-62	#N/A	#N/A	#N/A	#N/A
bp1783	conserved hypothetical protein	_	0	1	0	0	2	1.21371e-262	0	#N/A	#N/A	#N/A	#N/A
bp1784	putative thiolase	_	0	0	0	0	0	1	1	#N/A	#N/A	#N/A	#N/A
bp1785	3-oxoacyl-[acyl-carrier protein] reductase	fabG	1	0.584963	2	4	3	2.27335e-136	0	#N/A	#N/A	#N/A	#N/A
bp1786	putative acyl-CoA dehydrogenase (Pseudogene)	_	0.584963	0	2	3	2	4.35911e-19	0	0.671139	0.376763	0.0710822	0.555027
bp1787	putative acyl-CoA dehydrogenase (Pseudogene)	_	0	0	0	0	0	5.62637e-11	1.8585e-13	#N/A	#N/A	#N/A	#N/A
bp1788	3-oxoadipate CoA-transferase subunit A	pcaI	0	0.415037	3	3	4	4.65568e-189	5.93001e-84	#N/A	0.985428	#N/A	0.13152
bp1789	3-oxoadipate CoA-transferase subunit B	pcaJ	0	0.263034	5	5	6	1	1	0.198619	0.851429	0.58753	0.163829
bp1790	putative exported protein (Pseudogene)	_	0	-0.485427	7	7	5	7.23901e-17	1.29572e-10	-0.0435115	-0.101874	0.865946	0.859036
bp1792	transposase	transposase	0.602665	0.374396	27	41	35	9.58851e-13	0.00158457	0.628395	0.614564	0.000583833	0.235102
bp1793	autotransporter (Pseudogene)	_	0.247928	0	16	19	16	1	1	-1.22638	-1.41693	3.95543e-07	0.0151034
bp1794	LexA repressor	lexA, exra, spr, tsl, umuA	-0.590745	-1.01159	125	83	62	1	1	-0.556457	-0.819813	0.00259049	0.181333
bp1795	aromatic-amino-acid aminotransferase	tyrB, aspC	-0.297084	-0.847281	403	328	224	1	1	-0.298557	-0.63194	0.108202	0.253965
bp1796	excinuclease ABC subunit B	uvrB	-0.516483	-0.82415	216	151	122	0.473422	0.00264001	-0.503688	-0.495621	0.00650696	0.350231
bp1797	low molecular weight protein-tyrosine-phosphatase	ptpA	0.479815	-0.0337574	1987	2771	1943	0.493804	0.017842	0.460205	0.159014	0.0297169	0.783407
bp1798	putative DNA-binding protein	_	0.82103	2.06547	210	371	879	0	4.40538e-75	0.812978	2.62418	8.45135e-06	0.000382111
bp1799	cysteine desulfurase	iscS	0.877424	1.97262	399	733	1566	1	1	0.863595	2.38383	0.000103596	0.00309342
bp1800	[Fe-S] cluster formation/repair protein	iscU, nifU	0.736402	0.523562	512	853	736	1	1	0.72027	0.708596	0.00113988	0.223059
bp1801	[Fe-S] cluster formation/repair protein	iscA	0.779515	0.516861	441	757	631	1	1	0.728034	0.998626	0.00125983	0.111886
bp1802	chaperone protein	hscB	0.665882	-0.308122	104	165	84	1	1	0.536571	-0.253279	0.0220792	0.671181
bp1803	chaperone protein	hscA, hsc	0.665581	-0.214125	29	46	25	1	1	0.629409	0.230597	0.00273097	0.690443
bp1804	ferredoxin, 2Fe-2S	fdx	0.494765	0.822604	242	341	428	1	1	0.485425	1.39438	0.0133841	0.052499
bp1805	conserved hypothetical protein	_	0.654585	-0.341037	209	329	165	1	1	0.630687	-0.720811	0.0131946	0.209788
bp1806	hypothetical protein	_	-0.574236	-1.0217	67	45	33	1	1	-0.528118	-0.564164	0.00683112	0.289439
bp1807	transposase	transposase	0.725825	0.5025	26	43	34	2.95442e-25	1.03812e-56	0.664873	0.659667	0.00726891	0.235806
bp1808	probable enoyl-CoA hydratase	paaG	-0.36257	-0.36257	9	7	7	1	1	-0.178563	0.397929	0.485923	0.486043
bp1809	transposase	transposase	0.823122	0.641546	26	46	39	1	1	0.863078	0.940911	1.71964e-06	0.0703227
bp1810	transposase	transposase	0.621488	0.443607	26	40	34	1	1	0.613425	0.680478	0.00079228	0.193138
bp1811	2-keto-3-deoxygluconate permease (Pseudogene)	kdgT	1.39348	0.71727	59	155	97	1	1	1.34875	1.26248	1.66596e-10	0.0217328
bp1812	conserved hypothetical protein	_	1.37851	0	10	26	10	1	1	1.29511	-0.180648	1.87843e-05	0.788831
bp1813	putative pyridoxal phosphate biosynthetic protein	pdxA	0.893085	0	14	26	14	3.98724e-10	2.12892e-13	0.932204	0.253162	6.82238e-05	0.658452
bp1814	probable GntR-family transcriptional regulator	_	0	-0.514573	10	10	7	1	1	-0.13503	-0.524947	0.646316	0.355017
bp1815	conserved hypothetical protein	_	-0.906891	-1.38333	60	32	23	1	1	-0.913137	-1.15505	7.28691e-06	0.0581446
bp1816	aspartate 1-decarboxylase precursor	panD	-0.839247	-1.18368	526	294	232	1	1	-0.814386	-0.854516	5.44535e-06	0.114124
bp1817	CDP-6-deoxy-L-threo-D-glycero-4-hexulose-3-dehy drase reductase	ascD, rfbI	-0.7132	-1.41009	582	355	219	1	1	-0.715261	-1.25934	0.00012486	0.0399625
bp1818	D-amino acid dehydrogenase small subunit	dadA, dadR	0.704015	0.133267	186	303	204	1	1	0.69933	0.279106	0.000357394	0.645031
bp1819	glycerol-3-phosphate-binding periplasmic protein precursor	ugpB	0.642724	0.42384	816	1274	1096	1	1	0.642499	0.711715	0.000601029	0.236713
bp1820	probable LysR-family transcriptional regulator	_	0.662965	0.584963	12	19	18	1	1	0.637715	0.767022	0.00587342	0.192531
bp1821	conserved hypothetical protein (Pseudogene)	_	0	-0.584963	3	3	2	1	1	0.0919879	-0.21814	0.769572	0.703534
bp1822	hypothetical protein	_	0.321928	0	4	5	4	1	1	#N/A	#N/A	#N/A	#N/A
bp1823	probable extracellular solute-binding protein	_	0.280108	-0.222392	14	17	12	1	1	0.343455	-0.0650385	0.108611	0.916026
bp1824	probable inner membrane component of binding-protein-dependent transport system	_	0	-0.347923	14	14	11	1	1	-0.0761368	-0.174038	0.744926	0.763592
bp1825	probable probable inner membrane component of binding-protein-dependent transport system	_	-0.263034	-1	6	5	3	0.977774	0.418298	-0.1585	-1.85939	0.642526	0.0147273
bp1826	probable ATP-binding component of ABC transporter	_	-0.222392	-0.807355	7	6	4	1	1	-0.162031	-0.860246	0.496768	0.150761
bp1827	putative amidase	_	0	-0.584963	3	3	2	1	1	0.184908	-0.539924	0.538571	0.439522
bp1828	putative lipoprotein (Pseudogene)	_	0	0	0	0	0	1	1	#N/A	#N/A	#N/A	#N/A
bp1829	lipoprotein	_	0	0	0	0	0	1	1	#N/A	#N/A	#N/A	#N/A
bp1830	hypothetical protein	_	0	0	0	0	0	1	1	#N/A	#N/A	#N/A	#N/A
bp1831	hypothetical protein	_	0	0	0	0	0	1	1	#N/A	#N/A	#N/A	#N/A
bp1832	putative general secretion pathway protein (Pseudogene)	_	0	0	0	0	0	0.523291	0.485511	#N/A	#N/A	#N/A	#N/A
bp1833	putative general secretion pathway protein	_	0	0	0	0	0	1	1	#N/A	#N/A	#N/A	#N/A
bp1834	putative fimbrial protein	_	0	0	0	0	0	0.185766	0.0222807	#N/A	#N/A	#N/A	#N/A
bp1835	putative exported protein	_	0	0	0	0	0	0.226997	0.0308816	#N/A	#N/A	#N/A	#N/A
bp1836	alanyl-tRNA synthetase	alaS, lovB	-0.547253	-0.547253	472	323	323	0.899369	0.412856	-0.543044	-0.258639	0.00469302	0.654496
bp1837	conserved hypothetical protein	_	-0.676386	-1.25798	342	214	143	1	1	-0.706408	-1.18237	0.000168898	0.0927876
bp1838	putative exported protein	_	0.91427	-0.308122	26	49	21	1	0.133453	0.864048	0.02562	0.000226963	0.964532
bp1839	30S ribosomal protein S16	rpsP	-0.691663	-0.0597357	4138	2562	3974	1	1	-0.698554	0.320701	0.0011921	0.619783
bp1840	16S rRNA processing protein	rimM	-1.22718	-0.743328	302	129	181	1	1	-1.19563	-0.493727	9.0069e-11	0.361089
bp1841	tRNA (guanine-N1)-methyltransferase	trmD	-1.37346	-1.18903	57	22	25	0.0165357	1	-1.33524	-1.05162	4.12845e-09	0.153379
bp1842	probable class-V aminotransferase	_	-0.131245	-1.52356	23	21	8	1	0.134064	-0.118268	-1.37115	0.59418	0.0791903
bp1843	conserved hypothetical protein	_	-0.347923	-1.17509	70	55	31	1	1	-0.367107	-1.15964	0.0731309	0.073236
bp1844	transposase	transposase	0.718229	0.70044	31	51	52	1	0.000103582	0.74765	1.34922	0.00101592	0.0447786
bp1845	conserved hypothetical protein	_	-0.584963	-1.58496	9	6	3	1	1	-0.574666	-1.27513	0.0273999	0.0357768
bp1846	putative exported protein	_	-0.498454	0.0634254	89	63	93	1	1	-0.530428	0.360625	0.00280687	0.503236
bp1847	thymidylate kinase	tmk	-0.465664	-0.648528	58	42	37	1	1	-0.525014	-1.51811	0.0695586	0.046571
bp1848	DNA polymerase III, delta' subunit	holB	-0.552541	-1.45943	22	15	8	1	1	-0.536095	-1.49787	0.0243514	0.0345051
bp1849	conserved hypothetical protein	_	-0.336525	-0.546743	298	236	204	1	1	-0.335354	-0.315825	0.0629988	0.553395
bp1850	putative exported protein	_	-0.459432	-1.0902	66	48	31	1	1	-0.452649	-1.04201	0.0172278	0.0953769
bp1851	probable transcriptional regulator	_	0.63743	1.41504	9	14	24	1	1	0.524158	1.50525	0.0456703	0.0153993
bp1852	putative glutamine-binding periplasmic protein precursor	_	1.13191	0.926538	141	309	268	1	1	1.08726	1.30173	1.85987e-07	0.0368066
bp1853	glutamine transport system permease (Pseudogene)	_	0.641546	1.08406	75	117	159	1	1	0.643874	1.36058	0.00109156	0.0521315
bp1855	glutamine transport ATP-binding protein	glnQ	0.407175	-0.16601	46	61	41	1	1	0.462881	-0.215775	0.0289927	0.716224
bp1856	probable arginase (Pseudogene)	_	0	-1	2	2	0	1	1	#N/A	#N/A	#N/A	#N/A
bp1857	glutamate dehydrogenase	gdhA, gdh	-0.0403473	-1.15856	979	952	439	1	1	-0.0279674	-0.909477	0.884418	0.140433
bp1858	probable aldehyde dehydrogenase (Pseudogene)	aldH	-1	-2	4	2	0	1	1	-0.580652	-1.50155	0.130888	0.0156097
bp1859	N-carbamoyl-L-amino acid amidohydrolase	amaB	-0.807355	-2.80735	7	4	0	1	1	-0.679863	-2.032	0.0367687	0.000790197
bp1860	acetolactate synthase large subunit	ilvG	0	-1	8	8	4	1	1	-0.065222	-0.767898	0.771289	0.193263
bp1861	citrate lyase beta chain	citE	0	0	0	0	0	1	1	#N/A	#N/A	#N/A	#N/A
bp1862	putative membrane protein	_	-0.263034	-1	12	10	6	1	1	-0.239671	-0.675142	0.296796	0.245945
bp1863	putative membrane protein	_	-0.241008	-1.37851	13	11	5	1	1	-0.162276	-1.44607	0.617192	0.0230838
bp1864	putative exported protein	_	0.146841	-0.347923	28	31	22	1	1	0.132531	0.00975235	0.557674	0.987438
bp1865	GntR-family transcriptional regulator	_	-0.222392	-0.485427	7	6	5	1	1	-0.162989	-0.303862	0.567724	0.584136
bp1866	transposase	transposase	0.704544	0.351472	27	44	37	1	1	0.753215	0.925552	0.00382518	0.126848
bp1867	conserved hypothetical protein (Pseudogene)	_	0	-1	4	4	2	1	1	0.119775	-0.241815	0.647299	0.674
bp1868	putative cytochrome (Pseudogene)	_	0	0	0	0	0	1	1	#N/A	#N/A	#N/A	#N/A
bp1869	transposase (partial)	transposase (partial)	0.902703	1.03395	23	43	43	0.275215	1.33782e-05	1.12943	1.41777	8.92503e-07	0.0299942
bp1870	putative membrane protein (Pseudogene)	_	0	0	0	0	0	1	1	#N/A	#N/A	#N/A	#N/A
bp1871	hypothetical protein (Pseudogene)	_	0	0	0	0	0	1	1	#N/A	#N/A	#N/A	#N/A
bp1874	putative amidase	_	-0.289507	-0.874469	11	9	6	1	1	-0.220419	-0.657451	0.321837	0.32543
bp1875	conserved hypothetical protein	_	-0.584963	-0.906891	15	10	8	1	1	-0.607625	-0.66779	0.0103424	0.281526
bp1876	regulatory protein BvgR	bvgR	-6.38449	-6.38606	919	11	11	1	1	-5.90803	-5.7546	1.23937e-129	1.51785e-17
bp1877	virulence sensor protein	bvgS	-2.01606	-1.77837	271	67	79	1	1	-1.85404	-1.5677	1.03605e-21	0.00516236
bp1878	virulence factors transcription regulator	bvgA	-2.29447	-3.39059	3331	679	318	1	1	-2.03496	-2.74521	3.60614e-22	0.000161504
bp1879	filamentous hemagglutinin/adhesin	fhaB	-4.47906	-6.93369	4884	219	40	1	1	-4.46888	-6.28814	2.97067e-74	3.38918e-11
bp1880	fimbrial protein (pseudogene)	fimA	-4.19091	-6.92785	4986	273	41	1	1	-4.24675	-6.48827	8.76739e-64	1.55077e-13
bp1881	chaperone protein	fimB, fhaD	-7.35125	-10.1599	1143	7	0	2.68777e-18	1.12845e-54	-7.16991	-9.8012	2.57078e-153	4.23104e-32
bp1882	outer membrane usher protein precursor	fimC, fhaA	-6.92085	-9.50779	727	6	0	0.604797	0.409834	-6.75071	-8.54452	1.42679e-137	2.86804e-23
bp1883	fimbrial adhesin	fimD, fhaE	-7.15313	-9.32418	1281	9	2	1	1	-7.09929	-8.45336	8.0958e-154	1.85151e-25
bp1884	hemolysin activator-like protein	fhaC	-6.31832	-6.64205	798	10	8	1	0.127403	-6.28814	-6.26958	3.32351e-141	1.78427e-18
bp1885	conserved hypothetical protein (Pseudogene)	_	0.802061	-0.0186157	156	272	154	1	1	0.823946	0.153396	2.39166e-05	0.776282
bp1886	putative membrane protein	_	0.986642	0.69788	217	430	352	1	1	0.86859	0.861324	0.00259921	0.100591
bp1887	putative exported protein	_	1.56855	2.20338	501	1486	2312	1	1	1.56777	2.74553	1.74412e-10	0.000771458
bp1888	putative membrane protein (Pseudogene)	_	-1	-1	2	0	0	1	1	-0.527332	-0.14962	0.158663	0.822117
bp1890	putative membrane protein	_	0	0	0	0	0	1	1	#N/A	#N/A	#N/A	#N/A
bp1891	putative exported protein	_	-0.584963	-1.58496	6	4	2	1	1	-0.378527	-0.866573	0.19856	0.137448
bp1892	conserved hypothetical protein	_	-0.584963	0.415037	3	2	4	1	1	-0.831627	0.681148	0.0292485	0.264175
bp1893	putative LysR-family transcriptional regulator (Pseudogene)	_	-1.32193	-0.862496	20	8	11	1	1	-1.31671	-0.672631	1.06369e-08	0.271222
bp1894	conserved hypothetical protein	_	-1.08377	0.668794	195	92	310	1	1	-1.08526	1.05494	2.0578e-08	0.0933007
bp1895	5-oxoprolinase	oplaH	-0.0144996	-1.05889	100	99	48	1	1	-0.0334992	-0.68012	0.873366	0.237457
bp1896	conserved hypothetical protein	_	-0.187627	-1.03562	41	36	20	1	1	-0.115112	-0.597604	0.546546	0.290285
bp1897	transposase (Pseudogene)	transposase (Pseudogene)	0.403356	0.229482	31	41	34	1	1	0.626969	0.463938	0.00754108	0.381531
bp1898	putative membrane protein	_	-0.551015	-1.1193	63	43	29	1	1	-0.569349	-0.835942	0.0045832	0.126778
bp1899	putative transcriptional regulator	_	-0.485427	-0.807355	7	5	4	1	1	-0.461982	-0.458756	0.11033	0.42407
bp1900	putative exported protein	_	-0.307429	-0.439532	99	80	73	1	1	-0.287334	-0.0130891	0.125693	0.980618
bp1901	probable methyltransferase	_	-0.347923	0.836501	14	11	25	1	0.016109	-0.287682	1.46495	0.264504	0.0461251
bp1902	inositol-1-monophosphatase	suhB, ssyA	-0.361228	-0.67433	307	239	193	0.185766	0.000184274	-0.353313	-0.184982	0.0462226	0.729863
bp1903	putative membrane protein	_	-0.567889	-0.465123	126	85	92	1	0.224786	-0.567834	-0.141742	0.00313859	0.791597
bp1904	bacitracin resistance protein	bacA	-0.883807	-0.752562	155	84	92	0.00430684	1.1433e-05	-0.876455	-0.496898	3.39948e-06	0.3467
bp1905	UDP-2,3-diacylglucosamine hydrolase	lpxH	-0.532014	-1.41954	214	148	80	0.0883034	0.175849	-0.512821	-1.2845	0.0173215	0.0336927
bp1906	peptidyl-prolyl cis-trans isomerase B	ppiB	-0.180157	-0.0891747	2317	2045	2180	1	1	-0.195411	0.257251	0.29968	0.675176
bp1907	putative exported protein	_	-0.332076	-0.532014	107	85	74	1	0.608019	-0.34889	-0.402422	0.0740749	0.505393
bp1908	cysteinyl-tRNA synthetase	cysS	-0.694374	-0.694374	178	110	110	1	1	-0.690992	-0.455178	0.000143381	0.389349
bp1909	DNA-3-methyladenine glycosylase	_	-0.616085	0.0261523	164	107	167	0.509341	0.284466	-0.759402	-0.368301	4.12604e-05	0.485694
bp1910	acetyl-coenzyme A carboxylase carboxyl transferase subunit alpha	accA	-0.647328	0.065095	260	166	272	0.954412	0.00889469	-0.681797	0.241326	0.000144011	0.661759
bp1911	transposase	transposase	0.63743	0.819428	18	28	30	1	1.39832e-10	0.70337	0.883092	0.000213599	0.117269
bp1912	conserved hypothetical protein	_	0	0	0	0	0	1	0.00333053	#N/A	#N/A	#N/A	#N/A
bp1913	aspartokinase	ask	-1.06292	-0.329009	867	415	691	1	0.16838	-1.05816	-0.0152439	2.57036e-07	0.979808
bp1914	transposase for IS1663	transposase for IS1663	-0.0780025	0.150243	76	72	91	1	1	-0.17407	0.941773	0.466243	0.156332
bp1915	conserved hypothetical protein	_	0.736966	1.22239	3	5	7	0.0230386	1.32815e-06	0.550822	1.89359	0.117631	0.00255163
bp1916	conserved hypothetical protein	_	0.815575	1.31034	25	44	62	0.0940502	0.323558	0.918271	1.56593	0.00117582	0.0172336
bp1917	putative 3-hydroxyacyl-CoA dehydrogenase	_	0	0.584963	2	2	3	9.1698e-05	0.45348	#N/A	#N/A	#N/A	#N/A
bp1918	putative membrane protein	_	0.289507	1	9	11	18	2.7376e-09	0.265169	0.556062	1.29434	0.0796151	0.0503239
bp1919	putative membrane protein	_	0.415037	0	9	12	9	0.36316	0.124591	0.304101	-0.119245	0.217929	0.84432
bp1920	putative exported protein	_	0.289507	-0.791413	45	55	26	1	0.20983	0.312359	-0.385621	0.102967	0.532623
bp1921	putative hydrolase	bioH	0	0	0	0	0	0.331921	0.000139214	#N/A	#N/A	#N/A	#N/A
bp1922	putative exported protein	_	0.263034	-1.58496	5	6	2	0.249814	7.93876e-05	-0.267005	-1.18841	0.481624	0.0697219
bp1923	probable short chain dehydrogenase	_	0	-2	4	4	0	1	1	0.131783	#N/A	0.733175	#N/A
bp1924	probable TetR-family transcriptional regulator	_	-0.260063	0.685489	97	81	156	1	1	-0.273586	1.11971	0.224835	0.103761
bp1925	LysR-family transcriptional regulator	_	0.383329	-0.131245	46	60	42	0.389303	0.00474949	0.369761	0.0934304	0.0687632	0.859443
bp1926	putative extracellular solute-binding protein	_	0.612977	0.160465	17	26	19	1	3.08885e-12	0.66202	0.350602	0.00384446	0.543219
bp1927	conserved hypothetical protein (Pseudogene)	_	0.415037	0	3	4	3	1	1	-0.012028	-0.790958	0.975438	0.277642
bp1928	putative ABC transporter, permease protein	_	0.263034	-1.32193	5	6	2	0.193777	5.83172e-78	0.36859	-0.411528	0.234056	0.509654
bp1929	putative ABC transporter, permease protein	_	0	-0.415037	4	4	3	1	0.147876	0.243196	0.0183447	0.498824	0.976165
bp1930	probable ATP-binding component of ABC transporter	_	0	-0.736966	5	5	3	1	2.08232e-05	0.222608	-0.308458	0.42469	0.579031
bp1931	probable NADH-dependent flavin oxidoreductase	_	0	0	0	0	0	0.447635	0.0394037	#N/A	#N/A	#N/A	#N/A
bp1932	probable transcriptional regulator (pseudogene)	_	0	0.321928	4	4	5	0.293967	0.0624486	0.470687	-0.0638311	0.230027	0.922954
bp1933	putative pimeloyl-CoA synthetase	_	0	0	2	2	2	0.170839	0.0146444	0.00983721	-0.174779	0.975824	0.772138
bp1934	putative exported protein	_	0	0	0	0	0	1	0.170056	#N/A	#N/A	#N/A	#N/A
bp1935	conserved hypothetical protein	_	0	0	0	0	0	1	0.13009	#N/A	#N/A	#N/A	#N/A
bp1936	conserved hypothetical protein	_	0	0	0	0	0	1	1	#N/A	#N/A	#N/A	#N/A
bp1937	hypothetical protein	_	0	0	0	0	0	1	1	#N/A	#N/A	#N/A	#N/A
bp1938	hypothetical protein	_	1	0	0	2	0	1	1	#N/A	#N/A	#N/A	#N/A
bp1939	putative ArsR-family transcriptional regulator	_	-0.807355	1.09954	21	12	45	0.353431	0.0898388	-0.676161	0.979021	0.0231384	0.117363
bp1940	N-ethylmaleimide reductase	nemA	-0.415037	-0.192645	8	6	7	1	1	-0.323475	-0.47499	0.196825	0.41318
bp1941	putative membrane protein	_	0.415037	-0.584963	3	4	2	1	3.05488e-27	0.19798	#N/A	0.610326	#N/A
bp1942	putative glycosyl transferase	hmsR	0	-0.321928	5	5	4	0.976648	0.771156	-0.056403	-0.330034	0.837705	0.556683
bp1943	putative hemin storage protein	hmsF	0.584963	0	2	3	2	1	1	0.080631	-0.109751	0.773934	0.854621
bp1944	putative hemin storage protein	hmsH	0	0.584963	2	2	3	1	1	-0.18169	1.04704	0.547557	0.0788305
bp1945	putative membrane protein	_	1.01815	0.204014	79	160	91	1	1	0.990668	-0.0203893	1.04489e-05	0.975503
bp1946	MarR-family transcriptional regulator	_	0.192645	0.156119	35	40	39	9.15217e-18	8.73812e-63	0.162992	0.75297	0.44938	0.233376
bp1947	transposase	transposase	0.472068	0.630766	31	43	48	0.00207202	0.308663	0.608095	0.868315	0.00111561	0.099776
bp1948	branched-chain amino acid-binding protein	_	-0.0529489	-0.165059	111	107	99	0.0116623	1	-0.0439451	0.199531	0.81512	0.731996
bp1949	putative permease component of branched-chain amino acid transport system	_	0	-0.807355	7	7	4	1	0.0151569	-0.0369533	-0.54255	0.870949	0.356605
bp1950	putative ATP-binding component of branched-chain amino acid ABC transporter	_	0	-1.28951	22	22	9	0.0249086	2.69088e-08	-0.0502478	-1.66929	0.857387	0.015808
bp1951	putative ATP-binding component of ABC transporter	_	0.0931094	-0.584963	15	16	10	0.000254982	0.00109979	0.107869	-0.382475	0.630025	0.506317
bp1952	putative cytochrome (Pseudogene)	_	0	0	0	0	0	1	1	#N/A	#N/A	#N/A	#N/A
bp1953	probable oxidoreductase	_	0	1	4	4	8	1	1.69442e-05	-0.0233909	1.36644	0.950674	0.0285826
bp1954	putative monooxygenase	_	0.63743	0.152003	9	14	10	1.47492e-07	1.71733e-07	0.657613	0.433908	0.0167896	0.452814
bp1955	maleate cis-trans isomerase	maiA	0.678072	2.80735	5	8	35	1.40289e-05	0.00752877	0.448005	3.28437	0.205308	0.000166948
bp1956	probable alpha/beta hydrolase (Pseudogene)	_	0.415037	0	3	4	3	9.35864e-08	0.0898388	0.618942	0.310407	0.102231	0.614308
bp1957	conserved hypothetical protein	_	0.678072	0.321928	5	8	5	2.55967e-07	0.013024	0.917323	0.482014	0.0249969	0.408845
bp1958	putative isochorismatase	_	1	0.415037	3	6	4	1	1	1.06408	1.26062	0.00108875	0.0566366
bp1959	transposase for IS1663	transposase for IS1663	-0.275634	-0.0634254	92	76	89	9.74848e-10	5.513e-10	-0.277034	0.485763	0.18093	0.434826
bp1960	probable aldehyde dehydrogenase (Pseudogene)	_	0	0	0	0	0	1.81391e-21	1.86174e-56	#N/A	0.558062	#N/A	0.408481
bp1961	putative flavocytochrome	_	0	0.137504	10	10	11	0.0228489	0.00924811	0.117171	0.359515	0.626338	0.53303
bp1962	putative ferrisiderophore receptor	bfrI	0.530515	1.73697	9	13	30	0.956396	0.00593528	0.559868	2.06075	0.0369509	0.00189443
bp1963	putative transcriptional regulator (Pseudogene)	_	0.289507	-0.36257	9	11	7	0.437985	1.07888e-07	0.316257	0.0367158	0.312724	0.946707
bp1965	putative exported protein	_	1	0	0	2	0	1	0.446961	0.405566	0.556116	0.266239	0.364655
bp1966	putative sulfatase (Pseudogene)	_	1	0	0	2	0	1	1	1.36548	#N/A	0.000179754	#N/A
bp1968	fusion between a transposase and a C-terminal portion of a regulatory protein (Pseudogene)	_	0.669851	0.447459	22	35	30	1	1	0.696804	0.646795	0.000147128	0.221732
bp1969	putative LuxR-family transcriptional regulator	_	1	0	0	2	0	1	1	0.483687	#N/A	0.237274	#N/A
bp1970	phosphoglucomutase	pgm	0	0	0	0	0	1	1	#N/A	#N/A	#N/A	#N/A
bp1971	putative glucose-6-phosphate isomerase	pgi	0	0	0	0	0	1	1	#N/A	#N/A	#N/A	#N/A
bp1972	serine acetyltransferase	srpH	-0.157101	-1.36257	126	113	49	1	1	-0.144593	-1.1556	0.407111	0.0434719
bp1973	putative membrane protein	_	-0.231326	-1.16993	27	23	12	7.10452e-22	6.67625e-71	-0.200356	-0.929058	0.318912	0.139442
bp1974	putative Sir2-like regulatory protein	_	0.222392	-1.58496	6	7	2	1	1	0.118338	-1.66467	0.684026	0.0375984
bp1975	putative inositol monophosphatase	_	-1.67807	-2	16	5	4	0.104479	0.207629	-1.53038	-1.66894	1.9893e-07	0.0195184
bp1976	succinate-semialdehyde dehydrogenase [NADP+]	gabD	0.337035	-0.145781	437	552	395	0.104895	0.0784425	0.337596	0.0979405	0.075336	0.859041
bp1977	4-aminobutyrate aminotransferase	goaG	0.389652	0.13852	129	169	142	0.0202782	0.00816042	0.394016	0.530916	0.0255215	0.313839
bp1978	probable GntR-family transcriptional regulator (Pseudogene)	_	-0.289985	-1.20811	335	274	145	0.415246	0.222247	-0.26814	-1.01135	0.1918	0.0975239
bp1979	conserved hypothetical protein	_	0	0	0	0	0	0.0655534	0.0190684	#N/A	#N/A	#N/A	#N/A
bp1980	probable ATP-dependent DNA helicase	_	0.36257	0.192645	7	9	8	1	1	0.168609	0.224568	0.45165	0.72923
bp1981	putative magnesium transporter (Pseudogene)	_	-0.387023	-1.08746	17	13	8	0.000409387	0.0340175	-0.354052	-0.928581	0.140006	0.177211
bp1982	putative nuclease	_	0	0	0	0	0	0.000121599	0.0648208	#N/A	#N/A	#N/A	#N/A
bp1983	putative extracellular solute-binding protein	_	-0.575502	-1.11864	76	51	35	3.66173e-08	1.46489e-13	-0.570212	-0.815291	0.00120209	0.119153
bp1984	putative oligopeptide transport system permease protein	_	-0.496234	-1.1592	134	95	60	0.0199929	0.0392273	-0.529026	-1.02036	0.00230721	0.0466107
bp1985	putative oligopeptide transport integral membrane protein	_	-0.4975	-1.41504	48	34	18	0.00171944	0.00657286	-0.500777	-1.16131	0.0112112	0.0335248
bp1986	putative ABC transporter, ATP-binding protein	_	-0.428843	-2.12928	35	26	8	0.0343471	0.0529067	-0.3731	-1.9216	0.0515566	0.00121294
bp1987	probable MarR-family transcriptional regulator	_	1.58496	1	3	9	6	0.00112701	0.168682	1.31492	0.908249	0.000226565	0.145016
bp1988	putative membrane protein (Pseudogene)	_	0	0	0	0	0	1.55572e-05	0.0109698	#N/A	2.37043	#N/A	0.00191545
bp1989	putative exported protein	_	0.432959	0.722466	20	27	33	0.0345657	0.256653	0.467609	1.18404	0.0275025	0.035969
bp1990	putative membrane protein	_	1.73697	1	3	10	6	1	1	1.71873	1.20265	2.38545e-08	0.0525724
bp1991	putative membrane protein	_	2.82059	2.38565	62	438	324	1	1	2.85053	2.86109	1.51222e-29	5.00664e-05
bp1992	putative membrane protein	_	2.87447	1.73697	3	22	10	1	1	3.02181	#N/A	2.45873e-17	#N/A
bp1993	putative exported protein	_	2.32193	1.58496	0	5	3	1	1	#N/A	#N/A	#N/A	#N/A
bp1994	putative exported protein	_	1	0	0	2	0	6.00987e-07	0.00319327	#N/A	#N/A	#N/A	#N/A
bp1995	putative membrane protein	_	0	0	0	0	0	1	1	#N/A	#N/A	#N/A	#N/A
bp1996	putative type II secretion system protein	_	1.848	0.485427	5	18	7	5.88132e-09	0.00053502	1.95667	0.879367	3.01779e-16	0.116445
bp1997	conserved hypothetical protein	_	1.67807	0.263034	5	16	6	6.58523e-14	1.17063e-05	1.45184	-0.176592	2.06904e-09	0.763028
bp1998	bacterial type II secretion system protein (pseudogene)	_	1.67807	0.263034	10	32	12	7.40063e-15	0.00115788	1.65548	0.515644	8.80559e-14	0.36684
bp1999	putative membrane protein	_	2	1	4	16	8	1	1	1.86401	0.560893	1.25146e-09	0.334834
bp2000	putative membrane protein	_	1.80735	0.584963	2	7	3	0.00456555	0.115489	1.09168	0.184325	0.00131977	0.775878
bp2001	putative lipoprotein	_	1.58496	0	0	3	0	0.116124	0.115108	1.09245	#N/A	0.00422398	#N/A
bp2002	putative exported protein (pseudogene)	_	0	0	0	0	0	0.156496	0.506063	#N/A	#N/A	#N/A	#N/A
bp2003	putative exported protein	_	1.58496	0.415037	6	18	8	1.58922e-13	1.45212e-06	1.53335	0.552629	8.42105e-12	0.334501
bp2004	putative response regulator	_	1.5025	0.584963	6	17	9	0.000179325	1	1.10973	0.234517	4.20494e-06	0.672787
bp2005	putative lipoprotein	_	-0.584963	-1.078	57	38	27	9.16719e-13	0.001366	-0.618093	-0.677949	0.0059961	0.286238
bp2006	conserved hypothetical protein	_	0.476438	0.383329	23	32	30	6.44234e-19	0.11143	0.402353	0.600075	0.0855849	0.307973
bp2007	putative ECF-family RNA polymerase sigma factor	_	0.36257	0.192645	14	18	16	1.22996e-11	0.602968	0.404005	0.432419	0.100263	0.456145
bp2008	putative exported protein	_	1.22239	0.584963	6	14	9	0.00221344	0.498036	1.19013	0.761771	0.000184239	0.227462
bp2009	putative cytochrome c	_	0	0	0	0	0	0.584556	2.66181e-11	#N/A	#N/A	#N/A	#N/A
bp2010	putative elongation factor P	efp	-1.03495	0.25663	1504	734	1798	0.74739	1.11631e-33	-1.0281	0.739516	5.97579e-07	0.292417
bp2011	conserved hypothetical protein	_	-1	-0.793549	26	13	15	7.38241e-08	8.73162e-07	-0.965366	-0.627449	2.26079e-05	0.342216
bp2012	conserved hypothetical protein	_	-0.794681	-0.695145	170	98	105	1.93797e-19	1.50968e-66	-0.786629	-0.478558	2.28441e-05	0.38336
bp2013	conserved hypothetical protein	_	1	1	0	2	2	0.960732	8.23511e-17	0.761907	1.40244	0.0410966	0.0214498
bp2014	putative aconitate hydratase	ac_	-0.389042	-1.16958	1045	798	465	1	1	-0.38678	-0.900829	0.0296865	0.141567
bp2015	putative lipoprotein	_	-1.86507	-2.14886	102	28	23	1	1	-1.78988	-1.77569	2.49609e-19	0.00189837
bp2016	putative ferric siderophore receptor	brfB	-0.415037	-0.415037	4	3	3	0	2.6374e-80	-0.163255	0.208075	0.596418	0.715216
bp2017	putative haloacid-type dehydrogenase	_	0.833856	0.833856	262	467	467	0	1.11984e-55	0.821463	1.21711	8.92881e-05	0.0392869
bp2018	transposase	transposase	0.725825	0.641546	26	43	39	0.000280542	1.5761e-82	0.84442	1.12902	0.00140638	0.0594092
bp2019	putative lipoprotein	_	3.59128	3.50027	19	229	215	0.0950216	2.90811e-08	3.42381	3.49636	2.1237e-53	2.28112e-08
bp2020	hypothetical protein	_	4.11059	5.22861	91	1572	3412	6.98591e-05	1.22376e-30	4.08989	5.61747	1.11428e-84	6.44814e-10
bp2021	putative aconitate hydratase	acnB	-0.371848	-1.13668	1404	1085	639	0.0741783	4.67633e-06	-0.370341	-0.884045	0.0333231	0.15497
bp2022	putative exonuclease	_	0.0655883	-0.426265	43	45	32	0.185997	0.0167332	0.044048	-0.0565622	0.83417	0.923397
bp2023	conserved hypothetical protein	_	-0.0931094	-0.607683	32	30	21	0.0149792	0.000164658	-0.0849951	-0.345368	0.698053	0.588396
bp2024	conserved hypothetical protein	_	-0.355095	-0.389042	55	43	42	0.525494	0.00753597	-0.428678	-0.39877	0.0474586	0.501763
bp2025	conserved hypothetical protein	_	0.434403	-0.121991	37	50	34	0.206415	0.628252	0.354797	-0.108285	0.151544	0.844217
bp2026	putative integral membrane protein	_	0.584963	0.162271	42	63	47	2.32366e-51	7.66543e-07	0.54703	0.354085	0.00329603	0.517581
bp2027	putative integral membrane protein	_	0.485427	-0.321928	10	14	8	3.53881e-23	1	0.421311	-0.323292	0.0783592	0.598171
bp2028	putative exported protein	_	-0.321928	-0.321928	5	4	4	3.2814e-05	0.168578	-0.111711	0.620709	0.740255	0.281294
bp2029	transposase	transposase	0.974005	1.19555	28	55	71	1.15346e-35	1.02564e-09	1.75783	3.1494	1.53344e-14	1.44761e-06
bp2029A	putative membrane protein (pseudogene)	_	2.20163	3.29278	5	23	49	1	1	1.86428	3.26725	9.40425e-08	2.78842e-07
bp2030	putative LysR-family transcriptional activator	_	0.169925	-0.678072	8	9	5	0.0743846	0.0164535	0.0749783	-0.611269	0.80613	0.377025
bp2031	putative acyl-CoA transferase	_	0.485427	0.485427	5	7	7	1	1	0.413846	0.67731	0.0817349	0.247844
bp2032	putative transmembrane transport protein (pseudogene)	_	0	0	3	3	3	2.25545e-54	3.35475e-62	-0.0852801	0.393098	0.802312	0.507217
bp2034	putative LysR-family transcriptional regulator	_	0.156726	-0.407175	61	68	46	1	1	0.156773	-0.366742	0.394613	0.622411
bp2036	conserved hypothetical protein	_	0.415037	-0.584963	3	4	2	1	1	0.333991	#N/A	0.432728	#N/A
bp2037	conserved hypothetical protein	_	0.612977	0.527247	34	52	49	1	1	#N/A	#N/A	#N/A	#N/A
bp2038	putative hydroxlacyl-CoA dehydrogenase	_	0.788496	0.241008	11	19	13	1	0.000301989	0.518539	-0.826089	0.0743044	0.169237
bp2039	putative amidase	_	0.63743	-0.469485	18	28	13	1	1	0.681545	-0.340895	0.000598425	0.598884
[truncated: 1,809 more rows]

## Sheet: Tab 2
Tab 2. Genes regulated as vags or vrgs in the RNAseq results
Locus Tag a	Rockhopper Log2FC BPSM Mg vs BPSM b	Rockhopper Log2FC BPSMDBvgA vs BPSM b	Rockhopper RPKM in BPSM b	Rockhopper RPKM in BPSM Mg b	Rockhopper RPKM in BPSMDBvgA b	Rockhopper qValue BPSM Mg vs BPSM b	Rockhopper qValue BPSMDBvgA vs BPSM b	SPARTA Log2FC BPSM Mg vs BPSM c	SPARTA Log2FC BPSMDBvgA vs BPSM c	SPARTA Pvalue BPSM Mg vs BPSM c	SPARTA Pvalue BPSMDBvgA vs BPSM c
bp0011	-2.22729	-1.03294	2655	567	1299	2.45367e-12	0.648156	-2.22583	-0.73973	1.41422e-29	0.220178
bp0013	-2.8237	-1.1765	12694	1793	5621	2.63839e-21	0.723104	-2.82679	-0.744447	9.16043e-35	0.273425
bp0014	-2.99761	-1.64143	4816	603	1545	1.564e-63	1	-2.9411	-1.27949	1.28884e-30	0.0359008
bp0065	1.03598	2.05364	99	203	411	9.1715e-14	1.56216e-79	0.864144	2.36971	0.000256828	0.00376108
bp0096	-0.718818	-2.05585	79	48	19	0.367349	0.655428	-0.701402	-1.90787	0.0142164	0.003616
bp0130	-2.52356	-2.9386	23	4	3	1	1	-2.19369	-2.25875	4.23157e-18	0.000291252
bp0189	2.32193	2.09576	51	255	218	1.81405e-125	7.14984e-87	2.26374	2.37821	1.52651e-27	8.46142e-06
bp0216	-8.46352	-8.46761	353	1	1	0	0	-9.84757	-10.0672	9.98873e-212	1.27039e-31
bp0351	0.82103	3.25802	30	53	287	1.15679e-08	0	0.893354	3.99384	0.000303767	1.39093e-07
bp0379	-0.889442	-2.26559	452	244	94	0.546582	0.195222	-0.898932	-2.16968	0.000152719	0.00249157
bp0380	-0.80151	-2.55313	1478	848	252	1	0.0276939	-0.811582	-2.49368	0.00217036	0.00186634
bp0397	-3.32193	-3.32193	20	2	2	1	1	-3.33973	-2.59517	4.83014e-29	0.000374213
bp0398	-4.16993	-4.16993	18	1	1	1	1	-3.98149	-3.80156	1.90165e-41	1.83959e-08
bp0399	-2.9386	-4.52356	23	3	1	1	1	-2.29255	-2.93316	2.70903e-17	6.93715e-06
bp0456	-4	-4	16	1	1	1	1	-3.61522	-3.33795	1.85749e-41	3.17706e-07
bp0466	2.32193	1.14684	14	70	31	6.03904e-121	1	2.25479	1.39215	9.82894e-24	0.0195716
bp0487	1.62803	2.91561	11	34	83	1	0	1.57817	3.22054	1.98645e-07	7.08447e-08
bp0499	-6.34577	-6.93074	244	3	2	0	0	-5.66608	-5.85072	6.9303e-106	1.64105e-18
bp0500	-5.02975	-5.61471	98	3	2	0	0	-4.77019	-5.22157	2.25027e-88	2.80846e-12
bp0520	1.75002	2.89812	11	37	82	1	7.62724E-318	1.6778	3.45678	3.39629e-14	9.00497e-07
bp0521	1.8413	2.10992	60	215	259	3.85571e-66	1.23383e-105	1.77012	2.53802	2.10811e-16	2.96115e-05
bp0529	-2.62449	-2.62449	74	12	12	8.47452e-43	0.0139222	-2.54296	-2.34412	1.54183e-38	2.88559e-05
bp0534	-2.80735	-2.86625	175	25	24	8.76434e-82	1.29092e-05	-2.82578	-2.71586	3.1218e-35	8.67316e-07
bp0535	-2.90163	-3.1929	822	110	90	6.1663e-133	2.10603e-12	-2.85302	-2.69673	7.90338e-47	3.60362e-05
bp0546	4.15695	3.17675	211	3764	1908	0	0	4.15144	3.34604	9.15015e-78	1.94248e-07
bp0579	0.415037	2.80735	6	8	35	1	1	0.55158	3.06054	0.112454	0.000498572
bp0586	0.125531	3.16993	11	12	99	1	4.61217e-208	-0.0718454	3.72395	0.855905	0.000230223
bp0589	0.965235	2.6845	21	41	135	1	2.43726e-221	0.903379	3.10477	6.23765e-05	3.92807e-06
bp0597	-2.10292	-1.56166	305	71	104	3.24629e-16	1	-2.09653	-1.1771	6.78949e-19	0.05611
bp0598	2.07446	1.74063	708	2982	2366	1.93174e-42	4.2638e-24	2.06914	2.06056	5.66605e-24	0.00144173
bp0603	-1	-2.16993	18	9	4	1	1	-0.967214	-1.84775	0.00210176	0.0115707
bp0619	1.87447	2.5025	3	11	17	1	1	1.63794	2.48754	3.19087e-07	2.82395e-05
bp0620	1.45943	2.39232	4	11	21	1	1	1.3916	2.69298	2.42454e-08	5.18792e-05
bp0621	2	2.6845	7	28	45	1	2.60913e-130	1.82519	2.75162	3.51681e-14	2.04747e-05
bp0622	2.48543	3.29278	15	84	147	7.15387e-187	0	2.46246	3.59254	6.06633e-28	2.02047e-09
bp0623	2.14296	1.40939	96	424	255	1.79074e-88	6.96336e-27	2.11214	1.32728	5.90955e-28	0.0175656
bp0624	2.22337	1.22827	315	1471	738	7.11081e-73	1.93e-14	2.22238	1.37976	4.77822e-26	0.0173261
bp0625	2.18744	1.48219	382	1740	1070	1.78885e-70	3.30944e-22	2.14473	1.57913	2.21992e-24	0.00624031
bp0626	2.37004	2.0629	230	1189	961	2.58788e-124	3.80004e-74	2.26023	1.94916	2.61823e-29	0.000623039
bp0627	2.32082	1.90244	260	1299	972	7.86727e-111	2.97252e-55	2.18476	1.44892	8.53502e-21	0.00706825
bp0628	2.3345	1.77083	160	807	546	9.23105e-127	6.16141e-50	2.34857	1.79252	1.66264e-19	0.00160927
bp0629	2.26394	2.51019	66	317	376	2.19143e-105	2.59144e-158	2.27881	3.33502	1.43437e-24	3.4946e-07
bp0666	2.79886	2.39389	219	1524	1151	5.07712e-203	1.82249e-101	2.79327	2.64241	7.73371e-42	3.13607e-05
bp0682	1.30378	2.44294	32	79	174	1.6651e-22	4.10662e-150	1.1679	2.62842	9.64469e-09	3.5651e-05
bp0703	-1.58496	-2.16993	9	3	2	1	1	-1.50669	-1.19801	2.13017e-10	0.0395233
bp0713	2.03242	1.12553	22	90	48	1.25693e-74	2.90074e-17	1.98324	1.1259	4.00328e-19	0.0927655
bp0740	-1.32193	-2.32193	5	2	1	1	1	-1.45329	-1.40161	6.78293e-08	0.0145531
bp0744	-1.78541	-2.17673	424	123	94	1.40054e-13	0.18764	-1.82827	-1.96572	1.2601e-23	0.000436298
bp0760	-7.40173	-7.26508	1691	10	11	0	0	-7.31088	-6.71928	3.51764e-240	9.31623e-14
bp0761	-5.26053	-5.85175	230	6	4	0	0	-5.26344	-5.62768	5.77979e-124	3.45933e-16
bp0762	-6.31288	-6.31288	159	2	2	0	0	-5.92527	-6.06425	5.4082e-124	2.8193e-18
bp0763	-5.39232	-5.39232	42	1	1	1	1	-6.9731	-6.59906	1.15576e-88	4.13554e-16
bp0764	-4.16993	-4.16993	18	1	1	1	1	-4.84108	-3.76151	3.12564e-44	1.76968e-07
bp0780	0.91983	2.6171	37	70	227	4.85458e-11	1.77737e-199	0.945857	2.91841	4.88505e-06	3.35428e-06
bp0782	1.19704	2.2935	41	94	201	3.62406e-20	1.18785e-126	1.17812	2.41028	6.30141e-09	2.25424e-05
bp0822	0.716207	2.92057	14	23	106	1	0	0.703059	3.38674	0.000606687	5.28145e-07
bp0856	-9.89633	-8.89785	953	1	2	0	0	-9.46803	-8.5981	1.45491e-212	2.3535e-25
bp0878	2	2.34453	38	152	193	8.74724e-79	3.97754e-140	1.98464	2.64492	2.72527e-27	6.7064e-06
bp0893	0.849063	2.18823	1052	1895	4799	1.57986e-09	6.13472e-85	0.831392	2.38362	1.66113e-05	6.36874e-05
bp0900	2.88368	1.702	71	524	231	1.1996e-300	3.03572e-43	2.79125	2.06112	1.76701e-36	0.000184058
bp0901	3.00198	1.95164	91	729	352	0	3.82278e-68	2.99853	2.23718	1.27602e-46	5.65099e-05
bp0907	-1.61952	-2.23095	169	55	36	2.08979e-10	0.101946	-1.60954	-2.17186	1.81436e-17	0.000109851
bp0939	0.636037	4.62896	74	115	1831	1.21218e-06	0	0.684736	5.22643	0.00215078	1.68074e-10
bp0970A	-0.485427	-2.80735	7	5	1	1	1	-0.360354	-1.55828	0.265849	0.0111872
bp0974	2.22239	2.79586	18	84	125	1.34687e-103	1.11099e-276	2.16718	3.00367	2.73833e-23	2.28498e-07
bp1022	2.72247	2.51937	30	198	172	5.11349e-228	1.04839e-164	2.59912	2.60118	2.91944e-22	4.43614e-05
bp1054	-9.72281	-9.72451	845	1	1	0	0	-9.91189	-10.0695	1.63397e-242	1.87273e-30
bp1105	-0.552541	-2.1375	22	15	5	1	1	-0.593398	-2.03438	0.0129561	0.00987035
bp1112	-1.07658	-7.08321	677	321	5	0.340777	0	-1.08485	-6.62704	1.13216e-05	1.04746e-17
bp1119	-6.15831	-5.66534	5071	71	100	0	0	-6.22282	-5.24341	4.68853e-148	8.76881e-11
bp1154	-1.3261	-2.2647	173	69	36	0.000120632	0.0328701	-1.35631	-2.29099	6.52273e-11	4.91717e-05
bp1155	-1.55639	-2.05889	50	17	12	2.36116e-08	0.331747	-1.53915	-1.76887	4.43597e-10	0.00139794
bp1156	-2.1375	-1.28951	22	5	9	1	1	-1.99272	-1.10012	2.01054e-15	0.0576473
bp1175	-0.976401	-2.3319	3335	1695	663	0.501367	0.153604	-0.967066	-2.00255	1.13771e-06	0.000643309
bp1200	-4.33985	-4.76818	324	16	12	0	3.78379e-145	-7.44799	-7.26985	7.789e-158	9.03232e-24
bp1201	-10.7912	-10.7895	1772	1	1	0	0	-9.86835	-10.1098	4.30044e-270	1.1286e-28
bp1203	-3.42931	-3.13386	237	22	27	3.38592e-268	8.89888e-11	-3.35596	-2.59702	3.26764e-63	5.43981e-06
bp1204	-2.92246	-3.30875	326	43	33	9.11468e-144	4.24659e-15	-2.92836	-3.13406	1.46184e-52	9.42423e-08
bp1205	-3.06817	-3.56294	260	31	22	1.85093e-133	2.58968e-21	-3.05533	-3.42269	7.36033e-49	5.63353e-08
bp1251	-5.85798	-5.85798	58	1	1	0	0	-5.72798	-7.36146	9.13004e-67	1.71184e-15
bp1252	-3.88536	-3.88536	133	9	9	6.90178e-303	7.25787e-24	-2.02593	-1.57118	4.67135e-19	0.00925128
bp1302	4.36923	3.54432	6	124	70	0	0	4.30578	3.5286	1.56119e-44	2.71521e-06
bp1303	3.87254	4.0572	17	249	283	0	0	3.79394	4.12688	2.24012e-66	4.82146e-10
bp1310	2.79141	4.79141	13	90	360	1.21371e-262	0	2.76392	5.04318	5.02603e-37	2.99174e-15
bp1311	2.38543	3.08321	200	1045	1695	2.27335e-136	0	2.37521	3.56283	4.21413e-37	1.30558e-06
bp1312	2.47805	1.98272	21	117	83	4.65568e-189	5.93001e-84	2.43167	2.16967	3.68027e-28	0.000121675
bp1313	3.45943	2	2	22	8	1	1	3.45122	#N/A	2.74536e-15	#N/A
bp1322	2.98037	2.03847	37	292	152	0	4.40538e-75	2.97422	2.23269	1.12136e-42	7.37986e-05
bp1332A	1.22239	2.32193	3	7	15	1	1	#N/A	2.53049	#N/A	0.000759071
bp1434	-0.893085	-2.11548	13	7	3	1	1	-0.94996	-1.87299	0.00224879	0.0154424
bp1488	-2.01111	-0.66015	391	97	243	6.44234e-19	0.11143	-1.95564	-0.124042	8.83204e-18	0.8615
bp1489	-2.04614	-1.25187	413	100	173	1.22996e-11	0.602968	-2.07049	-0.879899	8.56774e-20	0.182828
bp1495	-3.96963	-4.55459	47	3	2	0	2.6374e-80	-3.62886	-5.84127	3.21969e-19	5.58572e-11
bp1496	-4.48113	-4.25873	134	6	7	0	1.11984e-55	-4.4995	-4.06085	5.02084e-65	1.09043e-09
bp1508	2.58496	3	2	12	16	1	1	1.94199	#N/A	1.39626e-06	#N/A
bp1509	1.58496	2.11548	3	9	13	1	1	1.3751	2.14684	0.000820132	0.00139332
bp1562	1.32193	2.32193	2	5	10	1	1	1.29048	2.46481	0.00387874	0.000295226
bp1565	2.93264	1.97878	137	1046	540	0	6.24988e-70	2.91997	2.11433	2.53764e-44	0.000276278
bp1568	3.95624	4.00158	228	3539	3652	0	0	3.94982	4.30333	6.11818e-64	5.50434e-10
bp1578	0.110828	2.28526	263	284	1282	0.00964841	4.50702e-114	-0.182378	1.15501	0.296738	0.0507257
bp1585	0.489858	2.38143	418	587	2178	2.81334e-05	7.45981e-141	#N/A	3.2624	#N/A	0.000122361
bp1618	5.31281	4.52455	127	5048	2923	0	0	5.27928	4.73524	4.0765e-145	1.90874e-10
bp1619	4.91169	4.0268	20	602	326	0	0	4.88109	4.1328	5.09485e-75	6.93054e-10
bp1620	4.98089	5.11402	19	600	658	0	0	5.02101	5.45211	2.6567e-109	3.94491e-17
bp1623	6.00749	6.76818	18	1158	1962	0	0	5.94833	7.42942	4.18055e-138	2.16757e-17
bp1624	6.05166	6.11201	12	796	830	0	0	5.95232	6.24224	5.48023e-142	2.1274e-20
bp1625	6.01495	6.26991	12	776	926	0	0	6.01752	6.59626	2.66963e-141	3.83405e-19
bp1626	5.98218	5.35252	14	885	572	0	0	5.91123	5.44492	1.30749e-96	1.49579e-14
bp1627	6.20945	5.3339	3	222	121	0	0	6.00466	5.03824	4.10035e-53	5.61777e-08
bp1628	6.1591	6.44804	13	929	1135	0	0	5.99857	6.17292	1.90442e-122	1.62991e-19
bp1629	3.26356	2.90218	227	2180	1682	0	4.2521e-248	3.12425	2.73754	1.41129e-49	3.16451e-05
bp1630	3.01803	2.46871	159	1288	858	0	1.7992e-155	2.9118	2.43323	2.50565e-40	7.79857e-05
bp1631	5.64962	4.94486	5	251	154	0	0	5.63204	5.08366	3.20373e-104	4.79581e-13
bp1632	5.16993	4.58496	1	36	24	1	1	5.38686	4.90475	3.67557e-59	8.75553e-09
bp1634	1.32193	2.45943	2	5	11	1	1	1.33243	2.4595	1.7154e-05	0.000767893
bp1703	4.16993	3.822	7	126	99	0	0	4.49889	4.36912	8.53047e-42	1.78435e-10
bp1704	5.91886	6.31288	2	121	159	0	0	5.42334	6.27259	1.6657e-48	3.78086e-13
bp1705	5.39232	5.93389	15	630	917	0	0	5.12258	6.26506	4.64934e-46	1.35227e-14
bp1724	0.36257	2.07529	14	18	59	1	1.82586e-80	0.284985	2.28622	0.215145	0.000196418
bp1736	6.20411	4.74721	676	49839	18182	0	0	6.17276	4.75248	1.1133e-159	8.60479e-08
bp1737	6.43415	5.34011	817	70647	33135	0	0	6.36703	5.38939	1.87226e-174	1.01974e-12
bp1738	6.45599	5.52646	1102	96745	50840	0	0	6.43965	5.88197	4.111e-244	1.89294e-13
bp1760	-4.08746	-4.08746	17	1	1	1	1	-3.97492	-3.09957	1.65369e-50	1.9504e-06
bp1761	-1.22882	-2.05889	75	32	18	0.00314938	0.298779	-1.19838	-1.87783	3.00277e-11	0.00117459
bp1772	1.29879	2.58496	4072	10018	24462	4.67124e-12	2.12959e-95	1.26633	2.94339	5.22922e-10	0.000606936
bp1798	0.82103	2.06547	210	371	879	4.58839e-10	3.05893e-80	0.812978	2.62418	8.45135e-06	0.000382111
bp1859	-0.807355	-2.80735	7	4	1	1	1	-0.679863	-2.032	0.0367687	0.000790197
bp1876	-6.38449	-6.38606	919	11	11	0	0	-5.90803	-5.7546	1.23937e-129	1.51785e-17
bp1877	-2.01606	-1.77837	271	67	79	5.84021e-11	1	-1.85404	-1.5677	1.03605e-21	0.00516236
bp1878	-2.29447	-3.39059	3331	679	318	2.89718e-13	7.60764e-10	-2.03496	-2.74521	3.60614e-22	0.000161504
bp1879	-4.47906	-6.93369	4884	219	40	0	0	-4.46888	-6.28814	2.97067e-74	3.38918e-11
bp1880	-4.19091	-6.92785	4986	273	41	0	0	-4.24675	-6.48827	8.76739e-64	1.55077e-13
bp1881	-7.35125	-10.1599	1143	7	1	0	0	-7.16991	-9.8012	2.57078e-153	4.23104e-32
bp1882	-6.92085	-9.50779	727	6	1	0	0	-6.75071	-8.54452	1.42679e-137	2.86804e-23
bp1883	-7.15313	-9.32418	1281	9	2	0	0	-7.09929	-8.45336	8.0958e-154	1.85151e-25
bp1884	-6.31832	-6.64205	798	10	8	0	0	-6.28814	-6.26958	3.32351e-141	1.78427e-18
bp1887	1.56855	2.20338	501	1486	2312	1.70141e-24	1.40598e-67	1.56777	2.74553	1.74412e-10	0.000771458
bp1955	0.678072	2.80735	5	8	35	1	1	0.448005	3.28437	0.205308	0.000166948
bp1986	-0.428843	-2.12928	35	26	8	1	1	-0.3731	-1.9216	0.0515566	0.00121294
bp1991	2.82059	2.38565	62	438	324	5.50335e-289	1.3844e-143	2.85053	2.86109	1.51222e-29	5.00664e-05
bp1992	2.87447	1.73697	3	22	10	1	1	3.02181	#N/A	2.45873e-17	#N/A
bp2015	-1.86507	-2.14886	102	28	23	3.06571e-15	0.153595	-1.78988	-1.77569	2.49609e-19	0.00189837
bp2019	3.59128	3.50027	19	229	215	0	0	3.42381	3.49636	2.1237e-53	2.28112e-08
bp2020	4.11059	5.22861	91	1572	3412	0	0	4.08989	5.61747	1.11428e-84	6.44814e-10
bp2029A	2.20163	3.29278	5	23	49	1	7.89649e-119	1.86428	3.26725	9.40425e-08	2.78842e-07
bp2066	2.4021	0.514573	7	37	10	1	1	2.25578	0.869695	9.87057e-15	0.130281
bp2088	2.32193	2	7	35	28	1	1	2.0888	1.78115	3.84708e-13	0.00522972
bp2089	3.8413	3.16993	3	43	27	1	1	3.51328	2.86612	3.19382e-20	9.67544e-06
bp2090	3.19967	2.42626	16	147	86	0	4.15898e-165	3.14392	2.71748	4.2234e-18	2.29831e-06
bp2091	2.0156	1.64636	69	279	216	2.89646e-75	2.72715e-41	1.98934	2.06667	2.52385e-18	0.00217712
bp2092	2.02018	1.01012	71	288	143	1.4756e-82	1.20823e-16	2.00769	1.14916	1.31562e-16	0.0508754
bp2093	2.13516	1.28011	28	123	68	1.45924e-98	1.2372e-25	2.13658	1.31148	2.44008e-18	0.0489702
bp2132	2.48214	1.36454	487	2721	1254	1.73869e-148	7.90174e-24	2.50248	1.65715	2.95936e-36	0.00231147
bp2133	2.28345	1.16146	38	185	85	2.21271e-115	8.84159e-19	2.21956	1.23178	2.79695e-33	0.0218851
bp2134	2.7425	1.79141	13	87	45	6.30094e-122	3.8812e-26	2.78628	1.98629	2.88718e-22	0.00172265
bp2141	-2.45943	-1.87447	11	2	3	1	1	-1.92886	-1.03284	5.35913e-09	0.0704054
bp2142	-1.83007	-2.67807	32	9	5	1	1	-1.68582	-2.26852	1.83285e-12	0.000510213
bp2147	-2.78136	-3.45943	110	16	10	8.31986e-84	4.20412e-14	-2.38268	-2.29518	5.33592e-28	0.000147279
bp2148	4.94423	4.44184	75	2309	1630	0	0	4.91062	4.65206	9.4089e-54	1.19422e-12
bp2150	2.04629	2.19068	138	570	630	1.26982e-84	7.8503e-108	2.13149	2.58923	5.12771e-28	6.38856e-06
bp2157	3.64386	2.70044	2	25	13	1	1	3.57923	2.82031	4.95062e-25	0.000111092
bp2183	-3.32793	-1.78361	482	48	140	4.22901e-202	1	-3.35416	-1.43928	6.4009e-48	0.0580441
bp2226	-4.14169	-4.11042	759	43	44	0	8.63179e-48	-4.1203	-3.70069	8.45514e-81	5.36587e-10
bp2227	-3.88753	-3.88753	74	5	5	4.28728e-293	1.29272e-21	-3.68224	-3.30271	3.52749e-39	3.37612e-07
bp2228	-4.70044	-4.70044	26	1	1	1	1	-4.21093	-4.34962	1.40624e-47	1.84387e-10
bp2229	-4.24793	-3.24793	19	1	2	1	1	-3.37959	-2.9002	4.64793e-44	4.6676e-06
bp2230	-4.45943	-4.45943	22	1	1	1	1	-4.80225	-4.12922	9.34268e-62	5.55751e-09
bp2231	-6.16993	-6.16993	72	1	1	0	0	-6.81511	-6.85114	1.01474e-112	2.02258e-19
bp2232	-5.70044	-5.70044	52	1	1	0	2.26076e-189	-5.52346	-5.2471	1.81729e-75	6.79185e-12
bp2233	-7.19967	-7.19967	147	1	1	0	0	-6.86081	-6.06259	3.00678e-118	5.14059e-18
bp2234	-8.00375	-8.59059	770	3	2	0	0	-7.82279	-7.45564	2.50659e-175	3.44547e-24
bp2235	-5.10329	-5.29593	275	8	7	0	0	-5.07612	-4.9621	4.05696e-117	1.53735e-14
bp2236	-6.14975	-7.14975	142	2	1	0	0	-5.95015	-10.2466	3.11013e-44	1.66553e-16
bp2237	-5.57491	-4.83794	143	3	5	0	1.64809e-129	-5.11201	-4.01736	8.03189e-100	2.37051e-09
bp2238	-6.37504	-6.37504	249	3	3	0	0	-5.91857	-5.80451	2.98053e-116	1.70925e-17
bp2239	-7.2854	-6.54844	468	3	5	0	0	-7.76575	-5.99622	7.48002e-87	6.40874e-13
bp2240	-6.84549	-6.84549	230	2	2	0	0	-6.62171	-5.9214	5.24724e-112	1.11784e-16
bp2241	-6.39232	-6.39232	84	1	1	0	0	-6.85521	-7.3291	2.16002e-106	3.95511e-20
bp2243	-7.52356	-7.52356	184	1	1	0	0	-7.62472	-9.18664	1.56428e-124	1.34755e-25
bp2244	-7.60733	-7.60733	195	1	1	0	0	-7.83614	-9.28409	2.44498e-82	1.74425e-21
bp2245	-4.66297	-4.67243	152	6	6	0	4.46613e-119	-4.71748	-4.55168	2.7414e-100	2.42085e-14
bp2246	-5.67243	-6.26679	153	3	2	0	0	-5.8436	-5.75313	3.70981e-98	8.01442e-16
bp2247	-5.90689	-5.90689	60	1	1	0	0	-5.4484	-7.05386	1.34505e-59	2.16113e-16
bp2248	-6.04439	-6.04439	66	1	1	0	0	-5.22503	-5.75746	5.30956e-55	1.08255e-12
bp2249	-6.01681	-6.43185	259	4	3	0	0	-6.45744	-6.78938	7.53212e-80	7.46764e-16
bp2250	-6.68089	-8.00562	513	5	2	0	0	-6.65156	-8.15827	3.56169e-144	2.4292e-27
bp2251	-6.32643	-8.33092	321	4	1	0	0	-6.38243	-7.65038	3.20064e-109	2.82527e-23
bp2252	-6.5157	-7.5157	366	4	2	0	0	-6.52405	-7.16162	1.36475e-142	1.9768e-23
bp2253	-7.02237	-7.02237	130	1	1	0	0	-6.41181	-7.71061	2.12528e-99	6.46351e-19
bp2254	-7.01123	-8.59619	387	3	1	0	0	-6.57784	-7.64307	6.28882e-142	1.64011e-25
bp2255	-8.2384	-7.2384	302	1	2	0	0	-7.84401	-9.00544	5.1233e-74	2.95085e-19
bp2256	-6.72986	-6.53916	743	7	8	0	0	-6.5139	-5.88675	1.3187e-124	1.16518e-14
bp2257	-5.64386	-5.64386	50	1	1	0	0	-4.97281	-4.82282	2.8786e-66	1.49725e-10
bp2258	-4.52356	-4.52356	23	1	1	1	1	-4.39864	-5.95148	3.08646e-15	2.75427e-09
bp2259	-4.80735	-4.80735	28	1	1	1	1	-6.6055	-5.52018	2.92699e-21	2.99202e-09
bp2260	-5.58496	-5.58496	48	1	1	0	0	-5.04653	-5.10776	1.68592e-26	1.76932e-10
bp2261	-6.09803	-4.7761	137	2	5	0	1.29654e-131	-5.71153	-4.19765	2.92016e-119	4.63666e-09
bp2262	-6.2854	-6.2854	78	1	1	0	0	-6.87867	-6.64087	2.63934e-74	4.39317e-16
bp2263	-7.21529	-6.9542	743	5	6	0	0	-7.85315	-7.48359	2.61047e-130	2.00658e-23
bp2264	-6.86728	-7.87036	467	4	2	0	0	-6.76928	-6.89184	4.39921e-96	1.55677e-17
bp2265	-2.50779	-1.18587	91	16	40	4.58277e-48	0.593743	-2.11612	-0.494341	1.67433e-21	0.376347
bp2293	2.94342	1.29956	39	300	96	0	2.57915e-22	2.92856	1.54735	1.74858e-29	0.00416999
bp2294	2.85798	0.321928	4	29	5	1	1	2.62783	0.329667	2.24431e-14	0.58045
bp2295	2.78136	0.459432	8	55	11	3.68063e-193	1	2.81932	0.570053	2.09286e-16	0.412834
bp2296	2.73697	0.530515	9	60	13	3.20377e-224	1	2.62728	0.904626	9.5574e-20	0.135794
bp2315	-7.59459	-6.94358	1353	7	11	0	0	-7.30808	-6.34566	1.2065e-158	1.74358e-16
bp2325	-1.24793	-2.05063	57	24	14	4.0742e-05	0.446961	-1.28666	-2.29647	3.79731e-09	0.000999717
bp2414	0.841302	2.79008	48	86	332	7.95964e-10	5.83246e-299	0.806345	3.22051	0.00150784	0.000178601
bp2417	2.16993	1.08746	8	36	17	1	1	2.06498	1.34572	4.41398e-14	0.0269457
bp2436	0.499178	2.62797	358	506	2213	1.52711e-05	5.20496e-193	0.535841	3.26492	0.0123702	3.84892e-06
bp2437	0.181631	2.1296	641	727	2805	0.00999564	3.16981e-65	0.114376	2.12241	0.564082	0.00249006
bp2463	-2.1375	-1	22	5	11	1	1	-1.70857	-0.286053	1.65608e-15	0.667132
bp2468	3.53043	3.66859	155	1791	1971	0	0	3.51822	3.88428	1.73841e-50	1.4314e-09
bp2469	0.344296	2.79689	256	325	1786	0.000382736	8.40903e-280	0.429511	4.28374	0.0264524	1.39704e-05
bp2479	0.117836	2.96897	47	51	368	0.0436848	0	0.996489	5.23769	7.71818e-06	2.22397e-07
bp2486	-3.38014	-2.33832	177	17	35	6.78592e-208	0.0561907	-3.26602	-1.64289	1.8142e-60	0.00408458
bp2496	2.46794	2.92585	246	1361	1877	3.05656e-164	0	2.41466	3.16801	8.88288e-33	2.73939e-07
bp2519	1.48278	2.28445	39	109	190	7.16872e-34	4.45503e-130	1.45688	2.6759	5.01409e-11	6.79798e-05
bp2569	4.88374	4.03851	67	1978	1101	0	0	4.83561	4.1614	2.64836e-80	4.3624e-10
bp2571	1.4011	2.00504	429	1133	1722	2.67812e-26	1.64423e-70	1.40611	2.36658	1.4398e-12	0.00011026
bp2589	-1.32193	-2.32193	10	4	2	1	1	-1.51929	-1.84851	2.24892e-08	0.00581522
bp2635	1.74723	2.44057	70	235	380	1.38852e-48	1.1527e-154	1.68094	2.7834	7.76249e-19	4.24434e-06
bp2638	2.42223	2.07952	75	402	317	8.2843e-140	3.47695e-79	2.40661	2.41059	1.07769e-28	0.000155238
bp2639	2.03242	1.42321	22	90	59	3.88531e-55	1.41578e-21	1.96314	2.04804	2.59884e-18	0.00511653
bp2640	2.09311	2.05889	30	128	125	2.29287e-81	1.28403e-77	2.09688	2.61661	7.65889e-23	0.000169707
bp2641	2.04731	1.22239	15	62	35	5.69824e-72	1	2.01009	1.43021	4.58032e-16	0.0181623
bp2667	-4.43741	-6.01123	130	6	2	0	0	-4.13449	-5.02059	3.23959e-68	2.83087e-15
bp2669	1.26303	3.62059	10	24	123	1	0	1.14349	3.92095	8.88224e-05	2.28799e-07
bp2670	1	2.12928	8	16	35	1	1	0.918127	2.4386	0.000547219	9.41725e-05
bp2674	-3.69302	-3.2076	194	15	21	0	1.64818e-10	-3.57351	-2.80299	1.64128e-57	8.85792e-07
bp2719	0.38247	2.54137	56	73	326	0.000234924	3.52278e-202	0.356606	3.3631	0.0830714	4.34065e-05
bp2728	0.863498	2.03465	72	131	295	1.01859e-09	6.16071e-76	0.97196	1.7978	5.39857e-05	0.00683803
bp2729	3.70044	2.16993	2	26	9	1	1	3.92338	2.86003	8.14818e-26	1.45118e-05
bp2730	3.16993	2.70044	2	18	13	1	1	2.78996	2.68923	1.00482e-29	3.78471e-05
bp2731	2.08342	1.92961	21	89	80	1.09159e-90	2.602e-71	2.03998	2.2099	1.8805e-24	9.83415e-05
bp2732	2.15116	1.46855	43	191	119	2.60658e-89	1.04557e-29	2.04354	1.85146	1.40911e-28	0.000697922
bp2738	-7.14364	-6.46557	707	5	8	0	0	-6.95941	-5.88989	9.18351e-168	4.71034e-14
bp2743	-2.04963	-2.40808	207	50	39	2.68719e-30	0.00813038	-2.00708	-2.21422	4.96467e-24	0.000244088
bp2744	-2.01111	-2.22239	391	97	84	2.0506e-16	0.191567	-1.97381	-1.95422	1.79026e-24	0.000566987
bp2745	-2.41612	-1.67222	443	83	139	1.0629e-33	1	-2.40347	-1.32396	2.09449e-36	0.0155142
bp2746	-2.4132	-2.16993	261	49	58	1.37005e-43	0.251452	-2.41477	-1.91823	2.79781e-32	0.00042274
bp2749	-3.84583	-0.414136	532	37	400	2.80323e-258	0.312097	-3.62823	-0.113152	2.08442e-32	0.852571
bp2757	2.1269	4.1121	484	2114	8387	6.71926e-87	0	2.06971	4.57944	3.19241e-22	3.16948e-06
bp2766	-1.80735	-2.80735	7	2	1	1	1	-1.47458	-2.17319	1.55265e-05	0.000340929
bp2775	3.10154	3.37214	48	412	497	0	0	3.74329	4.4007	3.94608e-57	1.70847e-09
bp2779	5.2854	5.12928	21	819	770	0	0	5.23365	5.48268	3.64452e-79	2.20377e-14
bp2780	4.81762	4.848	5	141	144	0	0	4.59837	4.35065	3.87682e-40	3.13903e-11
bp2781	2.3112	3.26748	27	134	260	5.80958e-116	0	3.267	5.0314	3.33832e-49	4.99832e-09
bp2782	6.4099	6.83952	766	65133	87841	0	0	6.38929	7.23048	1.65291e-223	1.056e-12
bp2803	2.61667	2.45066	15	92	82	1.06881e-209	1.62571e-165	2.63333	2.65067	2.71607e-30	1.8025e-05
bp2831	1	2.16993	2	4	9	1	1	0.640469	1.83387	0.0806548	0.00607994
bp2872	2.23704	0.514573	7	33	10	1	1	2.05946	0.760627	6.9137e-09	0.194518
bp2886	2.65821	2.20945	16	101	74	2.35793e-207	2.09274e-102	2.21644	2.77792	1.18396e-20	3.94643e-06
bp2905	1.81915	2.05627	87	307	366	4.79188e-51	1.80072e-77	1.75775	2.40366	3.7553e-12	4.78027e-05
bp2907	-4.70044	-5.70044	52	2	1	0	0	-4.48448	-5.17753	6.41896e-98	4.49328e-16
bp2918	1.45372	2.46512	69	189	381	7.87738e-28	3.54943e-152	1.42292	2.82841	2.42227e-10	4.48999e-05
bp2924	-10.5836	-11.1701	9207	6	4	0	0	-10.6296	-10.0778	2.95388e-204	1.82048e-20
bp2925	-9.76155	-9.76321	868	1	1	1	1	-9.77174	-10.7214	3.99026e-212	7.56042e-35
bp2926	-4.08746	-4.08746	17	1	1	1	1	-9.12401	-9.00831	1.57553e-28	1.17206e-12
bp2927	-9.24555	-9.24555	607	1	1	0	0	-8.69075	-9.42375	1.4832e-177	2.29512e-28
bp2935	-2.80735	-2.09115	98	14	23	4.4427e-79	0.168578	-2.96659	-2.14592	1.50543e-39	0.000260397
bp2936	-9.10329	-9.10329	1100	2	2	0	0	-9.16508	-8.82051	6.81598e-184	3.6381e-29
bp2974	2	3.16993	1	4	9	1	1	1.2035	2.65344	6.3188e-05	5.28721e-05
bp2980	2.08198	2.46576	124	525	685	9.22945e-78	3.98371e-146	1.94071	2.69134	6.91321e-24	1.13538e-05
bp3050	0.516733	3.58721	267	382	3209	8.94518e-06	0	0.502245	4.12178	0.00811189	9.86486e-06
bp3140	-1.75899	-2.87447	44	13	6	1	1	-1.88618	-2.7348	7.65906e-15	0.00258291
bp3149	2.84777	2.28458	176	1267	877	8.42665e-282	3.0485e-109	2.90923	2.437	3.90055e-46	3.29414e-05
bp3150	2.90499	2.47019	253	1895	1413	6.87573e-240	1.8776e-114	2.5724	2.65356	3.82681e-38	2.46255e-06
bp3158	2.12553	0.203533	33	144	38	4.6162e-93	1	2.09427	0.211831	1.04268e-22	0.712243
bp3171	0.938599	3.11548	12	23	104	1	2.59159e-191	0.861468	3.7497	0.00791388	2.4856e-05
bp3180	-1.32193	-2.32193	5	2	1	1	1	-0.909689	-1.58469	0.00317833	0.0243
bp3231	2.68784	3.06984	566	3647	4761	3.95772e-219	0	2.45038	3.25024	1.04621e-34	6.65963e-07
bp3237	1.08651	3.00101	178	378	1425	6.24864e-13	2.82298e-293	1.08477	3.48358	0.000887945	6.50344e-05
bp3263	-0.00729557	-2.01094	793	789	197	0.0710492	0.618757	-0.0337185	-1.98585	0.902018	0.000405137
bp3280	4.04953	3.10026	34	563	283	0	0	4.9394	3.99204	2.05532e-77	1.0907e-10
bp3288	-2.05936	-1.21471	2059	494	888	8.61749e-09	0.858328	-2.06018	-1.14165	4.11886e-26	0.0815407
bp3289	-2.06556	-1.11548	1013	242	468	1.48433e-16	0.399356	-2.08838	-1.14593	1.33839e-30	0.0757452
bp3357	0.421464	2.31677	56	75	279	0.000457455	9.39291e-125	0.539545	2.8527	0.0417774	0.000852932
bp3369	0.540568	2.21864	55	80	256	6.28003e-05	2.36138e-102	0.527427	2.72234	0.0340089	0.000382244
bp3405	-5.25367	-4.90689	1259	33	42	0	4.31686e-148	-5.09966	-4.25099	4.48392e-95	1.01585e-10
bp3433	0.297905	-3.30875	109	134	11	0.00234945	7.79174e-13	0.314218	-3.24275	0.238495	4.77737e-06
bp3434	-2.10692	-2.80735	56	13	8	3.27062e-27	5.72164e-05	-2.07185	-2.37498	9.47679e-21	0.000150869
bp3439	-4.66795	-4.21544	483	19	26	0	5.45795e-38	-4.52686	-3.67713	2.12385e-88	5.31551e-08
bp3469	-0.321928	-2.32193	15	12	3	1	1	-0.330638	-1.86872	0.190357	0.00615566
bp3494	-10.0701	-10.0715	1075	1	1	0	0	-9.71723	-10.538	2.82299e-251	1.30528e-27
bp3497	2.12928	1.26946	168	735	405	1.02412e-90	2.00406e-22	2.09041	1.30765	2.28981e-28	0.0210439
bp3498	2.24317	1.67948	192	909	615	2.51784e-104	1.53852e-41	2.22621	1.90216	1.96084e-28	0.00330727
bp3499	2.00957	1.15584	263	1059	586	2.94487e-73	2.16834e-18	2.02742	1.55944	4.76379e-23	0.0107007
bp3501	1.88364	2.08	171	631	723	2.18064e-59	8.56111e-82	1.86679	2.53088	1.16916e-20	9.4752e-05
bp3517	4.97728	5.35168	6	189	245	0	0	4.75791	5.52897	2.27114e-97	3.10957e-17
bp3518	4.71882	4.68182	3	79	77	0	0	4.31718	4.55142	6.38047e-64	2.26642e-13
bp3522	-0.349334	-2.53916	93	73	16	1	0.00420726	-0.335662	-2.26641	0.112204	9.54352e-05
bp3544	2	2.58496	2	8	12	1	1	1.58645	2.45805	0.000241447	4.31583e-05
bp3595	-2.80735	-1.52725	98	14	34	2.43237e-98	1	-2.79288	-1.16785	7.93861e-45	0.0289409
bp3612	-2.38342	-1.25923	4769	914	1994	3.43871e-18	0.686268	-2.4062	-1.06256	5.30766e-33	0.0686314
bp3614	-2.53642	-0.506556	3945	680	2779	3.24873e-20	0.452885	-2.55755	-0.155634	2.21484e-21	0.808965
bp3615	-2.42519	-0.330022	5849	1089	4657	2.36002e-18	0.235038	-2.37907	0.131786	4.07293e-18	0.829606
bp3616	-2.88048	-1.42473	4330	588	1614	1.69539e-34	0.928394	-2.9307	-1.47573	2.27154e-39	0.0205446
bp3617	-2.86564	-0.88832	7981	1095	4316	1.37624e-39	0.635329	-2.9163	-0.50132	2.74445e-29	0.399799
bp3618	-2.89023	-0.941989	9082	1225	4732	2.60141e-37	0.720059	-2.89621	-0.74174	3.7628e-27	0.223697
bp3619	-3.02164	-1.40412	6180	761	2337	1.07075e-44	0.851372	-3.0169	-1.2558	5.64519e-42	0.0471292
bp3620	-3.15677	-1.44049	4914	551	1812	5.78385e-83	0.869803	-3.20249	-1.17761	1.70399e-38	0.0423701
bp3621	-2.967	-1.33626	7780	995	3084	8.44628e-58	0.722993	-2.98458	-1.35155	1.36047e-33	0.0156155
bp3622	-2.93243	-0.932319	8092	1060	4244	1.20391e-44	0.680964	-2.93545	-0.569372	2.99284e-28	0.349538
bp3633	-2.00801	-0.951329	5241	1303	2713	3.35701e-08	0.728031	-2.02315	-0.833293	4.98875e-24	0.168022
bp3634	-2.06084	-1.10434	6659	1596	3100	7.43408e-10	0.533892	-2.06893	-1.33229	4.06195e-29	0.0303168
bp3635	-2.16274	-1.50294	2203	492	778	9.71614e-15	1	-2.1151	-1.33276	8.15145e-27	0.0222424
bp3636	-2.16071	-0.75967	3434	768	2030	7.02549e-07	0.517343	-2.19359	-0.477573	5.99019e-32	0.450736
bp3638	-2.04846	-0.109519	6478	1566	6010	7.61872e-12	0.0438329	-2.10288	0.119174	3.6451e-26	0.842066
bp3639	-2.07252	-0.980009	3651	868	1853	7.43726e-10	0.506613	-2.07649	-0.870515	4.85199e-26	0.125954
bp3640	-2.2661	-1.33871	2636	548	1043	1.24801e-17	0.662131	-2.23853	-1.32523	2.36146e-30	0.0206805
bp3641	-2.03963	-1.24719	4650	1131	1961	2.19283e-08	0.871368	-2.04204	-1.08696	1.65461e-27	0.0814202
bp3643	-2.33796	-1.09977	3529	698	1648	1.97405e-17	0.58611	-2.3154	-0.776136	1.15389e-28	0.186152
bp3661	-2.80735	-2.80735	7	1	1	1	1	-2.17738	-1.67912	1.40421e-11	0.0119993
bp3678	2.70044	1.8365	14	91	50	3.60551e-94	4.2436e-24	2.84758	2.00706	4.64073e-18	0.00118936
bp3678	2.70044	1.8365	14	91	50	3.60551e-94	4.2436e-24	2.84758	2.00706	4.64073e-18	0.00118936
bp3687	-1.22239	-2.80735	7	3	1	1	1	-1.34432	-1.39383	1.0668e-06	0.028072
bp3689	1.8979	2.05268	1599	5959	6638	6.2107e-32	6.33617e-40	1.94832	2.57458	4.33423e-24	0.00120241
bp3700	1.87447	2.32193	3	11	15	1	1	1.77299	2.46181	6.8303e-10	0.000108233
bp3701	1.97575	2.04731	30	118	124	1.19939e-69	4.37464e-80	1.97297	2.33306	1.96173e-26	1.2865e-05
bp3702	2.0217	2.365	33	134	170	1.52918e-73	9.10687e-131	1.95521	2.60679	5.86871e-25	1.7185e-06
bp3703	2.22088	2.84623	68	317	489	7.02952e-104	1.81679e-291	2.18776	3.23166	2.26695e-28	2.70456e-06
bp3704	2.31626	2.58024	51	254	305	3.4754e-127	9.61659e-197	2.33336	2.97166	1.88794e-33	1.31824e-06
bp3706	3.70044	2.32193	10	130	50	0	4.96425e-100	3.75984	2.46621	3.49398e-30	0.000850827
bp3707	3.64725	2.70695	17	213	111	0	3.73899e-260	3.59637	2.81093	3.45615e-24	4.63112e-06
bp3708	3.14684	2.61891	7	62	43	0	1.45794e-148	3.13888	2.54053	2.42327e-22	0.000313401
bp3709	2.20859	2.28293	45	208	219	6.77072e-104	1.17586e-118	2.1604	2.41298	1.51899e-20	0.000107862
bp3719	2.80735	2.32193	1	7	5	1	1	1.93733	1.70485	6.71467e-08	0.00641443
bp3721	2.1375	1.76553	5	22	17	1	1	1.99234	2.00135	6.43086e-13	0.00062901
bp3722	2.85798	2.9542	4	29	31	1	1	2.66656	3.16959	6.10005e-23	1.64902e-06
bp3723	2.50668	2.59845	142	807	860	9.59761e-175	8.71628e-203	2.46806	3.02563	4.41622e-38	1.14192e-07
bp3725	-0.929611	-2.73697	40	21	6	1	1	-0.894658	-2.6056	0.00142394	0.00549237
bp3731	1.98619	2.29698	105	416	516	2.25763e-68	6.87823e-115	2.42225	3.10976	3.75399e-37	2.23921e-07
bp3783	-6.80664	-6.58568	6045	54	63	0	0	-6.74626	-6.21622	1.28806e-139	3.22474e-15
bp3784	-6.94753	-6.58663	4320	35	45	0	0	-6.96751	-6.31007	2.65155e-142	3.0604e-14
bp3785	-6.93524	-7.42178	2570	21	15	0	0	-7.09555	-7.68681	8.94166e-169	6.32209e-26
bp3786	-7.03455	-6.89538	5113	39	43	0	0	-6.95	-6.80391	2.99572e-137	1.49632e-17
bp3787	-6.8527	-7.09125	3814	33	28	0	0	-6.83688	-6.76128	3.44033e-110	1.71772e-14
bp3788	-6.78079	-7.3986	2529	23	15	0	0	-6.71984	-7.8895	2.63399e-162	1.32828e-26
bp3789	-7.08481	-8.0868	2172	16	8	0	0	-7.15598	-7.68933	8.53368e-162	1.15698e-24
bp3790	-6.56913	-7.37793	1994	21	12	0	0	-6.52113	-6.92819	1.00529e-150	5.15097e-17
bp3791	-7.02237	-8.02791	260	2	1	0	0	-6.27779	-7.82639	5.14756e-131	3.16559e-25
bp3792	-6.39477	-8.20457	589	7	2	0	0	-5.44471	-7.53591	2.59419e-29	1.22063e-14
bp3793	-6.4865	-7.4865	538	6	3	0	0	-6.30637	-6.7191	7.55433e-136	1.57084e-21
bp3794	-6.07563	-6.92362	607	9	5	0	0	-6.02528	-6.62657	2.67307e-121	2.8041e-20
bp3795	-6.2384	-7.2384	151	2	1	0	0	-5.97523	-6.88107	3.86904e-98	8.51637e-18
bp3796	-6.21432	-6.62936	297	4	3	0	0	-5.89351	-6.51159	1.43206e-133	6.66761e-22
bp3797	-1.43296	-2.43296	27	10	5	1	1	-1.4459	-1.89718	1.74525e-08	0.00145983
bp3802	2.21299	2.57032	33	153	196	2.42077e-102	7.14085e-183	2.13013	2.88302	1.36221e-17	7.25166e-06
bp3803	2.4021	2.28011	7	37	34	1	1	2.19415	2.34297	1.50164e-15	0.000302346
bp3804	2.37851	1.1375	5	26	11	1	1	2.19439	0.857103	1.63564e-13	0.144874
bp3805	3.32193	2	4	40	16	1	1	3.20615	2.52738	6.9357e-27	9.66868e-05
bp3812	-1.32193	-2.32193	10	4	2	1	1	-1.1322	-1.7141	1.53527e-06	0.00419939
bp3858	3.24207	1.42884	13	123	35	0	1	3.12466	1.73348	4.48363e-42	0.0060758
bp3859	3.18023	1.74624	31	281	104	0	1.35457e-48	3.16431	2.10452	1.17941e-36	0.000498505
bp3860	3.06774	2.34395	13	109	66	0	1.38911e-130	2.88049	2.35709	6.25334e-22	0.00052339
bp3861	3.18322	2.34577	24	218	122	0	2.98279e-129	3.06888	2.25354	2.79109e-28	4.46747e-05
bp3862	2.59646	2.5656	125	756	740	1.39263e-175	9.68833e-165	2.56042	2.90175	1.91924e-19	5.86342e-06
bp3867	2.3484	0.932886	54	275	105	7.64949e-127	9.54154e-14	2.27858	1.3692	1.49482e-28	0.0263306
bp3871	2.51753	5.45909	292	1672	12845	6.34935e-166	0	2.5933	5.98541	3.71008e-23	2.96084e-08

## Sheet: Tab 3
Tab 3. sRNA identified by RNAseq
Name d	Transcription Start d	Transcription Stop d	Strand d	RNA size d	Rockhopper Log2FC BPSM Mg vs BPSM b	Rockhopper Log2FC BPSMDBvgA vs BPSM b	Rockhopper RPKM in BPSM b	Rockhopper RPKM in BPSM Mg b	Rockhopper RPKM in BPSMDBvgA b	Rockhopper qValue BPSM Mg vs BPSM b	Rockhopper qValue BPSMDBvgA vs BPSM b
BP ARN2_ 1	11505	11522	+	17	-2.54206	-1.80832	2982	512	852	5.76547e-59	0.872935
BP ARN2_ 10	1135687	1135700	-	13	0.757799	0.566942	1100	1860	1631	2.55956e-08	2.08381e-08
BP ARN2_ 11	1139804	1140097	+	293	0.222392	0	24	28	24	1	1
BP ARN2_ 12	1174189	1174199	+	10	0.046223	0.0655883	215	222	225	0.525965	0.0373777
BP ARN2_ 13	1175826	1175853	-	27	-5.43105	-4.99286	1208	28	38	0	3.52563e-190
BP ARN2_ 14	1193637	1193787	+	150	1.15548	1.70704	145	323	493	2.80419e-19	3.16323e-51
BP ARN2_ 15	1252405	1252512	+	107	-0.0558532	-0.344648	79	76	63	0.475946	0.00122231
BP ARN2_ 16	1292443	1292462	+	19	0.930737	1.68182	192	366	616	3.41647e-05	9.86076e-22
BP ARN2_ 17	1296033	1296054	-	21	-1.08317	-1.63361	964	455	311	0.00525859	1
BP ARN2_ 18	1310928	1310990	+	62	-1.0938	-0.010375	1255	588	1247	0.000293715	0.00154364
BP ARN2_ 19	1453125	1453138	+	13	1.58496	2	1	3	4	1	1
BP ARN2_ 2	84697	84734	-	37	0.548126	1.4715	238	348	660	6.66319e-05	3.99083e-29
BP ARN2_ 20	1642223	1642255	-	32	2.59724	2.89451	39	236	290	2.49389e-69	2.79861e-114
BP ARN2_ 21	1648234	1648246	+	12	3.89724	3.85798	10	149	145	3.98716e-184	2.91396e-172
BP ARN2_ 22	1820473	1820482	-	9	6.45668	5.47271	847	74394	37657	0	0
BP ARN2_ 23	1833130	1833265	-	135	0.463247	0.442782	103	142	140	0.000126296	8.27839e-07
BP ARN2_ 24	2009468	2009518	-	50	-0.447638	-0.287315	731	536	599	1	0.00720501
BP ARN2_ 25	2084634	2084654	-	20	0.374396	1.06912	162	210	342	0.082916	5.54046e-08
BP ARN2_ 26	2098648	2098756	+	108	-0.217357	-1.91194	286	246	76	0.96706	0.461918
BP ARN2_ 27	2104365	2104425	+	60	2.62678	1.06228	34	210	71	4.52077e-82	3.03455e-07
BP ARN2_ 28	2314699	2314708	-	9	-0.262945	0.906503	3223	2686	6049	1	3.60991e-13
BP ARN2_ 29	2314966	2314975	-	9	-0.370544	1.06616	1607	1243	3369	1	3.3401e-18
BP ARN2_ 3	281449	281459	-	10	0.701862	1.53078	624	1015	1803	4.24697e-05	8.32197e-26
BP ARN2_ 30	2335915	2335929	-	14	0.457473	-0.0888093	67	92	63	0.103882	0.11563
BP ARN2_ 31	2338823	2338834	-	11	1.14379	0.198904	229	506	264	6.19608e-07	0.0176648
BP ARN2_ 32	2377866	2377894	-	28	-6.82867	-8.41363	341	3	1	0	0
BP ARN2_ 33	2393727	2393876	+	149	1.16123	1.79737	148	331	504	2.84517e-19	7.01784e-61
BP ARN2_ 34	2504367	2504405	+	38	0.79518	0.654004	68	118	107	0.000744252	0.000332054
BP ARN2_ 35	2621374	2621500	-	126	1.06054	1.61626	140	292	466	1.19661e-15	3.00215e-47
BP ARN2_ 36	2647823	2647846	-	23	-0.0013062	0.973673	1105	1104	2172	0.23074	3.13798e-14
BP ARN2_ 37	2651207	2651225	-	18	0.763166	0.377185	251	426	326	0.000244079	0.00092655
BP ARN2_ 38	2652417	2652427	-	10	0.548893	0.963931	162	237	316	0.0147172	3.5776e-06
BP ARN2_ 39	2670112	2670124	+	12	1	1.9386	72	144	276	0.00022827	1.63602e-21
BP ARN2_ 4	404997	405042	-	45	-0.918863	-0.394052	363	192	277	0.0562455	0.012486
BP ARN2_ 40	2730590	2730708	+	118	1.09637	1.75384	152	325	516	5.16489e-17	7.22252e-58
BP ARN2_ 41	2737926	2737967	+	41	1.12594	1.82154	148	323	562	1.19733e-10	3.51307e-40
BP ARN2_ 42	2781203	2781316	-	113	0.192645	1.8365	7	8	25	1	1
BP ARN2_ 43	2782095	2782160	+	65	0.250543	0.287282	58	69	72	0.170447	0.00464833
BP ARN2_ 44	2785716	2785840	+	124	1.10402	1.96963	107	230	423	6.58884e-15	2.50569e-71
BP ARN2_ 45	2816471	2816486	-	15	-0.108253	-0.468149	83	77	60	1	0.233983
BP ARN2_ 46	2844753	2844806	-	53	0.724125	1.3757	158	261	410	1.33312e-06	1.10305e-23
BP ARN2_ 47	2851332	2851342	-	10	-0.339727	-0.748775	367	290	219	1	0.288666
BP ARN2_ 48	2864374	2864383	-	9	0.19651	0.466731	233	267	322	0.235822	0.00254881
BP ARN2_ 49	2916541	2916611	-	70	-4.32193	0.598742	520	26	789	0	6.22695e-09
BP ARN2_ 5	739152	739172	-	20	1.46158	1.72747	61	168	202	4.22993e-11	5.35747e-18
BP ARN2_ 50	2920593	2920643	-	50	0.514573	0.534113	154	220	223	0.000794709	2.58616e-06
BP ARN2_ 51	2956926	2956935	-	9	6.37214	5.88264	12	994	708	0	0
BP ARN2_ 52	2969430	2969515	-	85	-1.067	0.864857	1190	568	2169	0.00763012	3.43281e-12
BP ARN2_ 53	2970274	2970336	-	62	-0.772219	0.975376	649	380	1278	0.354899	3.40566e-16
BP ARN2_ 54	3043653	3043668	+	15	1.35332	0.316146	200	511	249	4.58562e-10	0.00707752
BP ARN2_ 55	3147875	3147905	-	30	-0.169925	-0.212629	270	240	233	0.846165	0.0116799
BP ARN2_ 56	3169477	3169493	-	16	-0.0635651	-0.491659	232	222	165	0.777441	0.175647
BP ARN2_ 57	3190057	3190097	-	40	0.354496	0.932572	219	280	418	0.00445498	1.72908e-12
BP ARN2_ 58	3323146	3323166	-	20	0.462627	1.72193	164	226	541	0.0376359	1.24259e-21
BP ARN2_ 59	3441130	3441245	-	115	0.332575	1.2822	81	102	197	0.00461519	2.96799e-22
BP ARN2_ 6	888111	888123	+	12	-8.62205	-8.62205	394	1	1	1	1
BP ARN2_ 60	3552574	3552597	+	23	-0.735613	-1.2353	711	427	302	0.338542	0.883215
BP ARN2_ 61	3619306	3619409	-	103	-0.286739	-0.910448	405	332	216	1	0.247477
BP ARN2_ 62	3623966	3624018	+	52	-0.483286	-0.763394	404	289	238	1	0.0917482
BP ARN2_ 63	3717865	3717910	+	45	1.56102	1.01749	81	239	166	1.62326e-15	8.48072e-08
BP ARN2_ 64	3720112	3720178	+	66	-0.0703893	1.85561	21	20	76	1	6.73524e-22
BP ARN2_ 65	3807832	3807892	+	60	0.451211	-0.714598	128	175	78	0.00256675	0.141617
BP ARN2_ 66	3844338	3844367	+	29	-1.98651	0.198058	4684	1182	5379	1.08345e-27	0.000159013
BP ARN2_ 67	3989073	3989111	+	38	-7.15987	-7.47151	4433	31	25	0	0
BP ARN2_ 68	4060965	4061076	+	111	1.24587	1.63377	148	351	481	4.64988e-21	5.3425e-47
BP ARN2_ 69	4076998	4077137	-	139	1.47508	1.95606	50	139	194	8.65794e-22	3.92683e-51
BP ARN2_ 7	930554	930578	+	24	0.731901	1.58556	799	1327	2398	8.53481e-09	1.65126e-45
BP ARN2_ 8	931835	931880	+	45	0.628031	2.26069	77	119	369	0.007164	3.95354e-52
BP ARN2_ 9	1135181	1135197	-	16	1.41407	0.968805	558	1487	1098	3.43943e-25	7.41514e-14
BP_ARN_1	10349	10365	+	16	-2.57197	-0.7661	6630	1115	3902	3.85195e-54	0.107678
BP_ARN_10	62332	62284	-	48	1.34289	2.16474	123	312	556	1.92871e-15	1.37937e-65
BP_ARN_100	1113297	1113447	+	150	1.12226	1.74704	147	320	527	5.10044e-18	2.56684e-52
BP_ARN_101_-_BPnc257	1128017	1127777	-	240	-0.0258207	1.83676	451	443	1611	0.0869618	3.05428e-55
BP_ARN_103	1130294	1130144	-	150	1.01012	1.80888	142	286	473	3.06571e-15	2.79701e-65
BP_ARN_104	1138960	1138971	+	11	0.59773	1.03797	150	227	308	0.00833417	7.82895e-07
BP_ARN_105	1143660	1143510	-	150	1.17603	1.86942	131	296	475	6.03583e-21	7.6323e-72
BP_ARN_106	1153660	1153650	-	10	-0.311615	0.589193	453	365	683	1	4.42451e-05
BP_ARN_107	1168559	1168712	+	153	-1.20271	-8.06205	1068	464	4	0.00678781	0
BP_ARN_109	1171329	1171179	-	150	1.08623	1.8392	138	293	458	1.34288e-17	2.17331e-67
BP_ARN_11	63423	63280	-	143	1.5651	1.75242	195	577	657	4.57201e-34	4.01758e-48
BP_ARN_110_-_BPnc264	1175837	1175987	+	150	0.555572	0.312657	281	413	349	1.65323e-06	4.00343e-06
BP_ARN_111	1184706	1184729	+	23	0.237129	1.31659	487	574	1213	0.00906694	1.49238e-25
BP_ARN_112	1188945	1188960	+	15	0.570795	-0.11489	614	912	567	1.51099e-05	0.00304372
BP_ARN_113	1206003	1205853	-	150	1.00493	1.75002	146	293	481	1.47144e-14	6.93277e-58
BP_ARN_114	1223305	1223154	-	151	1.23173	1.90138	132	310	523	4.59536e-23	2.35136e-74
BP_ARN_115	1241023	1241009	-	14	-0.682417	-0.819587	1064	663	604	0.4573	0.157547
BP_ARN_116_-_BPnc272	1243230	1242992	-	238	1.05585	1.70044	114	237	364	8.50972e-14	5.36188e-45
BP_ARN_117_-_BPnc282-291	1257330	1258023	+	693	0.45532	-0.272355	1086	1489	900	0.00129402	0.0898708
BP_ARN_118	1262488	1262338	-	150	1.18057	1.83825	135	306	472	3.64459e-21	1.17237e-68
BP_ARN_119	1263301	1264053	+	752	-9.16491	-10.1774	1148	2	1	0	0
BP_ARN_12	64481	64371	-	110	1.02672	1.76633	107	218	364	1.52589e-13	3.3898e-52
BP_ARN_121	1264332	1264437	+	105	-8.98394	-7.76345	1519	3	7	0	0
BP_ARN_122	1266382	1266736	+	354	-11.1855	-11.1874	2329	1	1	1	0
BP_ARN_124	1266883	1267068	+	185	-7.16993	-8.49386	720	5	2	0	0
BP_ARN_125	1287610	1287460	-	150	1.15149	1.78099	140	311	488	8.10684e-20	2.35707e-60
BP_ARN_126_-_BPnc297	1292446	1292112	-	334	-0.0939761	0.762729	333	312	565	0.177215	4.53559e-10
BP_ARN_127_-_BPnc298	1293011	1293150	+	139	0.776723	1.60602	136	233	414	1.64961e-09	1.42573e-46
BP_ARN_128	1296336	1296322	-	14	-0.984403	0.159024	368	186	412	0.184341	0.00362054
BP_ARN_129_-_BPnc304-307	1302964	1302643	-	321	1.33815	1.23784	3290	8318	7764	7.95874e-14	6.61798e-12
BP_ARN_13	66883	66863	-	20	1.22239	2.10852	96	224	414	7.24682e-08	4.36474e-36
BP_ARN_130	1308601	1308740	+	139	-0.608711	-0.481903	735	482	527	1	0.0329735
BP_ARN_131	1314418	1314431	+	13	-1.1281	-0.480538	765	350	549	0.0294444	0.0329005
BP_ARN_132	1342437	1342587	+	150	1.14749	1.81021	144	319	505	2.1904e-19	2.58552e-62
BP_ARN_133	1351076	1351226	+	150	1.11548	1.75269	144	312	492	3.91908e-18	3.98892e-56
BP_ARN_134_-_BPnc325	1351997	1352274	+	277	0.711087	0.931871	270	442	517	8.65975e-08	6.48102e-13
BP_ARN_135_-_BPnc329	1358181	1358101	-	80	0.391231	-0.813883	443	581	252	0.000380939	0.148035
BP_ARN_136	1361360	1361210	-	150	1.17111	1.818	135	304	476	1.19916e-20	9.55668e-66
BP_ARN_137	1376800	1376950	+	150	1.15301	1.80591	143	318	500	1.08953e-19	2.78511e-62
BP_ARN_138	1379491	1379481	-	10	2.29418	4.57347	21	103	500	4.35911e-19	0
BP_ARN_139	1406658	1406508	-	150	1.29847	1.72753	124	305	457	2.95442e-25	1.03812e-56
BP_ARN_14	107507	107657	+	150	1.04129	1.85832	155	319	533	7.79678e-15	3.65745e-67
BP_ARN_140	1471415	1471565	+	150	1.10434	1.72605	140	301	483	2.68777e-18	1.12845e-54
BP_ARN_141_-_BPnc349-52	1493546	1494044	+	498	-0.54603	0.448312	2815	1928	3845	1	0.00333053
BP_ARN_142	1497479	1497580	+	101	-0.168612	0.162909	961	855	1077	0.331921	0.000139214
BP_ARN_143	1514651	1514793	+	142	1.11259	1.79336	154	333	513	9.15217e-18	8.73812e-63
BP_ARN_144	1523853	1524004	+	151	1.21818	1.78996	147	342	536	1.81391e-21	1.86174e-56
BP_ARN_145	1536870	1536720	-	150	1.20309	1.86711	129	297	456	7.10452e-22	6.67625e-71
BP_ARN_146	1566101	1566199	+	98	-1.77434	-2.60995	756	221	124	9.16719e-13	0.001366
BP_ARN_147	1570633	1570483	-	150	1.14684	1.82626	140	310	461	1.93797e-19	1.50968e-66
BP_ARN_148	1588483	1588120	-	363	1.71037	1.58796	323	1057	965	1.08974e-43	3.25224e-36
BP_ARN_149	1617266	1617116	-	150	1.03537	1.82243	141	289	481	3.9498e-16	1.79562e-65
BP_ARN_15	114840	114944	+	104	0.476814	0.763888	360	501	613	3.41402e-05	1.50046e-11
BP_ARN_150	1634755	1634904	+	149	1.21501	1.71786	140	325	500	4.22269e-22	1.48394e-51
BP_ARN_151_-_BPnc391	1647145	1647308	+	163	3.11839	3.97607	57	495	897	0	0
BP_ARN_152	1647433	1647519	+	86	5.32878	4.32193	21	844	420	0	0
BP_ARN_153	1650407	1650379	-	28	0.18927	0.717965	321	366	528	0.0385875	2.54015e-09
BP_ARN_154_-_BPnc393	1652216	1651998	-	218	1.15131	1.8036	104	231	384	2.14517e-18	2.08431e-56
BP_ARN_155	1673421	1673271	-	150	1.09882	1.86942	134	287	475	2.45249e-18	2.34039e-71
BP_ARN_156_-_BPnc402	1685411	1685296	-	115	-0.650193	-1.05377	328	209	158	0.761402	0.376909
BP_ARN_157_-_BPnc405	1700118	1699949	-	169	5.173	3.50657	52	1876	591	0	0
BP_ARN_158_-_BPnc407	1702425	1702292	-	133	5.07325	3.96193	24	808	374	0	0
BP_ARN_159_-_BPnc409	1705854	1706160	+	306	5.96193	8.51175	3	187	1095	0	0
BP_ARN_16	121201	121352	+	151	1.1375	1.84513	145	319	503	1.47161e-18	2.34289e-68
BP_ARN_160	1719550	1719400	-	150	1.23947	1.86803	144	340	522	9.83904e-23	3.78855e-69
BP_ARN_161	1735521	1735371	-	150	1.15461	1.39477	221	492	589	5.24628e-18	6.21547e-29
BP_ARN_162	1740302	1740152	-	150	1.24144	1.73997	129	305	481	1.54602e-23	3.15413e-56
BP_ARN_163	1742838	1742988	+	150	1.32193	1.96758	134	335	528	6.66181e-27	1.5198e-83
BP_ARN_164	1764580	1764730	+	150	1.13454	1.80589	133	292	493	1.71702e-19	3.09406e-63
BP_ARN_165	1782437	1782287	-	150	1.25634	1.82736	126	301	472	1.55932e-23	2.13361e-66
BP_ARN_166	1790353	1790333	-	20	2.10852	5.00562	16	69	514	2.91775e-17	0
BP_ARN_167	1796799	1796649	-	150	1.12899	1.78427	139	304	465	4.69008e-19	4.67611e-62
BP_ARN_168	1811223	1811277	+	54	-0.783791	0.309783	501	291	621	0.271923	2.06021e-05
BP_ARN_169	1819687	1819537	-	150	1.5518	2.144	132	387	579	1.32899e-40	1.06618e-112
BP_ARN_17	135236	135387	+	151	1.12172	1.84858	142	309	497	9.72029e-19	1.45852e-68
BP_ARN_170_-_BPnc425	1819911	1819612	-	299	4.17581	3.63156	68	1229	818	0	0
BP_ARN_171	1820267	1820254	-	13	6.45784	5.33899	743	65312	30114	0	0
BP_ARN_172	1844443	1844304	-	139	1.12597	1.82678	137	299	486	1.01981e-18	1.25346e-66
BP_ARN_173_-_BPnc436	1860859	1860996	+	137	0.977213	3.34951	1372	2701	13995	1.47278e-12	0
BP_ARN_174_-_BPnc437	1862094	1862229	+	135	1.04227	1.88111	925	1905	3411	2.93772e-14	5.87526e-58
BP_ARN_175	1880983	1880822	-	161	-0.862239	-0.213445	509	280	439	0.0954097	0.00760325
BP_ARN_176	1881343	1880713	-	630	-0.955776	-0.500634	514	265	364	0.346145	0.0900031
BP_ARN_177	1882508	1882358	-	150	1.1214	1.70695	131	285	444	6.83988e-19	2.55217e-54
BP_ARN_178	1895865	1896009	+	144	1.26388	1.74459	142	341	506	2.81875e-24	1.16682e-56
BP_ARN_18	164467	164510	+	43	-0.552541	1.33065	198	135	498	1	2.10834e-22
BP_ARN_180	1898865	1898587	-	278	1.15707	1.78471	213	475	727	4.71467e-17	4.7677e-50
BP_ARN_181	1899785	1899636	-	149	1.19619	1.77568	127	291	428	3.34461e-21	5.08272e-61
BP_ARN_182	1935144	1935295	+	151	1.23704	1.71128	140	330	501	3.61867e-23	6.74569e-50
BP_ARN_183	1956692	1956842	+	150	1.01898	1.82443	151	306	510	1.64829e-14	1.65548e-64
BP_ARN_184	1958653	1958503	-	150	1.20457	1.8027	128	295	464	5.77788e-22	2.62413e-64
BP_ARN_185	1963960	1964123	+	163	-7.38802	-8.06717	1340	8	5	0	0
BP_ARN_186	1979886	1979723	-	163	2.21632	4.16284	34	158	609	3.59959e-63	0
BP_ARN_187	1980070	1980277	+	207	-5.93467	-7.06217	1468	24	11	0	0
BP_ARN_188	1981054	1981115	+	61	-7.21432	-9.21553	1188	8	2	0	0
BP_ARN_189	1989823	1989991	+	168	0.787903	1.68475	256	442	823	2.84191e-10	6.41093e-50
BP_ARN_19	175155	175097	-	58	1.3526	1.85834	121	309	504	4.46698e-18	7.4308e-50
BP_ARN_190	2000552	2000402	-	150	1.03953	1.84549	144	296	460	9.01691e-16	8.97707e-69
BP_ARN_191	2014615	2014465	-	150	1.11548	1.79095	138	299	481	1.21873e-18	1.14364e-62
BP_ARN_192	2049491	2049173	-	318	0.321928	1.02841	176	220	359	0.00144247	2.51195e-15
BP_ARN_193	2050479	2050329	-	150	1.20498	1.71934	131	302	461	9.81726e-22	1.27571e-55
BP_ARN_194	2074274	2074124	-	150	1.16872	1.8965	133	299	484	1.09814e-20	7.94936e-75
BP_ARN_195	2141726	2141876	+	150	1.19331	1.85437	136	311	499	1.6904e-21	1.92472e-69
BP_ARN_196	2167685	2167535	-	150	1.20537	1.8965	134	309	484	2.91261e-22	6.04916e-74
BP_ARN_197	2170167	2170111	-	56	-0.81507	0.171749	3422	1945	3858	0.597544	0.000381707
BP_ARN_198	2170690	2170513	-	177	-0.440672	0.352071	1041	767	1330	1	2.21991e-05
BP_ARN_199_-_BPnc511	2173168	2173440	+	272	0.177483	-1.1375	275	311	125	0.015043	0.800136
BP_ARN_2_-_BPnc008	11752	11431	-	321	0.268252	0.338076	230	277	292	0.00442102	1.92374e-05
BP_ARN_20	195302	195152	-	150	1.23563	1.82863	124	292	444	1.26775e-22	2.54432e-66
BP_ARN_200	2174359	2174209	-	150	1.1232	1.79313	129	281	454	7.22835e-19	3.24246e-63
BP_ARN_201	2178686	2178727	+	41	0.320871	0.322455	546	682	684	0.00236328	4.05306e-06
BP_ARN_202	2228955	2228747	-	208	1.05559	1.83361	140	291	499	3.86181e-14	5.31099e-55
BP_ARN_203	2241714	2241864	+	150	1.23152	1.86074	135	317	523	8.76392e-23	1.13518e-67
BP_ARN_204	2258951	2259102	+	151	1.21241	1.76437	145	336	496	2.55506e-21	1.6069e-57
BP_ARN_205	2261347	2261197	-	150	1.10309	1.81655	135	290	472	2.50456e-18	7.36682e-66
BP_ARN_206	2271305	2271328	+	23	4.34147	4.21299	22	446	408	0	0
BP_ARN_207	2271413	2271600	+	187	4.68299	4.82337	16	411	453	0	0
BP_ARN_208	2281144	2281293	+	149	1.45519	2.3471	124	340	636	1.60411e-33	1.65457e-153
BP_ARN_209	2288065	2288215	+	150	1.15347	1.86775	147	327	500	2.24458e-19	1.92536e-70
BP_ARN_21	206809	206960	+	151	1.13493	1.99487	153	336	562	7.7546e-18	3.08919e-86
BP_ARN_210	2301012	2300862	-	150	1.17932	1.7866	136	308	483	5.69308e-21	1.88053e-61
BP_ARN_211_-_BPnc542	2305090	2304893	-	197	0.296132	0.934624	395	485	755	0.00231344	5.49616e-13
BP_ARN_212_-_BPnc544	2307910	2307696	-	214	0.156002	2.4992	1261	1405	7135	0.0111078	3.56438e-132
BP_ARN_213_-_BPnc547	2311331	2311149	-	182	-0.189132	0.879812	293	257	541	0.660515	1.07168e-12
BP_ARN_215	2331237	2331087	-	150	1.10579	1.92961	138	297	480	3.36092e-18	3.42763e-78
BP_ARN_216	2376905	2376883	-	22	-6.38082	-6.74531	750	9	7	0	0
BP_ARN_217	2378692	2378672	-	20	-7.24793	-6.37504	912	6	11	0	0
BP_ARN_218	2385099	2385138	+	39	-6.86522	-6.13031	1399	12	20	0	0
BP_ARN_219	2387401	2387250	-	151	0.941106	1.89229	150	288	516	1.40414e-12	1.10813e-72
BP_ARN_220	2387681	2387647	-	34	-0.921997	-0.324435	288	152	230	0.195946	0.0125766
BP_ARN_221	2420581	2420731	+	150	1.11692	1.9027	154	334	516	3.00302e-17	1.36011e-75
BP_ARN_222	2438740	2438559	-	181	-7.34873	-8.93369	489	3	1	0	0
BP_ARN_223	2495945	2495803	-	142	0.913744	1.67568	112	211	361	3.84118e-11	8.13905e-48
BP_ARN_224	2498574	2498561	-	13	-0.677327	0.101166	2709	1694	2909	0.673626	0.000145331
BP_ARN_225	2498861	2498842	-	19	-0.666517	-0.209299	2338	1473	2024	0.36316	0.00390766
BP_ARN_226	2502194	2502180	-	14	-0.616498	0.583232	555	362	833	0.965757	4.96421e-07
BP_ARN_227	2524213	2524138	-	75	1.30328	1.11645	1028	2537	2231	3.92211e-22	2.77605e-17
BP_ARN_228	2528472	2528622	+	150	1.17809	1.84294	137	310	513	7.03553e-21	1.37543e-66
BP_ARN_229	2538834	2538822	-	12	-0.254997	-0.739647	358	300	215	1	0.251353
BP_ARN_23	216617	216335	-	282	1.14101	1.60204	224	494	680	2.96641e-16	2.10109e-36
BP_ARN_230	2569981	2569831	-	150	1.07088	1.82456	139	292	464	3.94641e-17	2.6071e-66
BP_ARN_231	2575130	2575118	-	12	-0.36311	1.02248	382	297	776	1	2.60848e-09
BP_ARN_232	2582654	2582604	-	50	0.213627	0.94369	3797	4403	7311	0.00438704	2.36687e-12
BP_ARN_233	2586938	2586906	-	32	-0.763419	-0.479923	3816	2248	2739	0.597154	0.0391356
BP_ARN_234	2587195	2587178	-	17	-0.527591	1.29746	1972	1368	4852	1	1.72963e-25
BP_ARN_235_-_BPnc620	2607373	2607003	-	370	0.611775	1.86141	231	353	843	6.32457e-07	4.68763e-59
BP_ARN_236_-_BPnc621	2608195	2607470	-	725	0.654797	1.26966	578	910	1396	5.36263e-06	2.12609e-16
BP_ARN_237	2624133	2624096	-	37	2	5.02342	21	84	683	6.25509e-21	0
BP_ARN_238	2636449	2636421	-	28	-0.770913	0.258934	645	378	773	0.284134	5.65535e-06
BP_ARN_239_-_BPnc634	2640230	2639992	-	238	1.17468	1.91254	101	228	384	1.84127e-18	2.22235e-67
BP_ARN_24	217534	217384	-	150	1.17354	1.91821	133	300	480	1.15227e-20	1.58313e-77
BP_ARN_240	2649857	2649789	-	68	-0.0432121	2.02462	305	296	1241	0.100041	4.28363e-91
BP_ARN_241	2674113	2674263	+	150	1.18564	1.78061	142	323	481	1.15227e-20	5.13048e-61
BP_ARN_242_-_BPnc643	2713828	2713937	+	109	0.065095	-1.65882	520	544	165	0.0802404	1
BP_ARN_243	2720000	2720152	+	152	1.13261	1.89423	161	353	539	7.85685e-17	4.92527e-70
BP_ARN_244_-_BPnc647	2720926	2721189	+	263	2.03134	2.16037	387	1582	1730	6.20973e-79	6.01365e-97
BP_ARN_245	2721117	2720970	-	147	5.11668	5.71604	23	798	1209	0	0
BP_ARN_246	2724105	2724056	-	49	0.0789883	1.17892	462	488	1046	0.0495678	1.52936e-21
BP_ARN_247_-_BPnc653	2728824	2728715	-	109	-0.423415	1.14932	806	601	1790	1	4.25306e-19
BP_ARN_248	2728967	2729117	+	150	1.16993	1.91816	140	315	514	1.3898e-20	2.9105e-77
BP_ARN_249	2734454	2734209	-	245	2.4631	3.29639	107	590	1120	7.42852e-157	0
BP_ARN_25	226414	226429	+	15	-8.97154	-8.97441	502	1	1	1	1
BP_ARN_250	2759719	2759870	+	151	1.1281	1.76667	140	306	507	6.83988e-19	9.23918e-56
BP_ARN_251_-_BPnc661	2779608	2779547	-	61	-0.347439	-0.187331	542	426	476	1	0.00417128
BP_ARN_252	2785775	2785599	-	176	1.38702	1.88452	13	34	48	1	5.11909e-23
BP_ARN_253	2821977	2821892	-	85	1.1499	1.95456	137	304	500	7.51422e-17	5.80596e-72
BP_ARN_254	2844918	2845068	+	150	1.20118	1.83984	137	315	494	6.56519e-22	1.25931e-68
BP_ARN_255	2869794	2869944	+	150	1.09699	1.72388	151	323	512	1.15874e-16	3.23159e-50
BP_ARN_256_-_BPnc682	2881888	2881768	-	120	0.342815	0.0260623	384	487	391	0.000542747	0.00038778
BP_ARN_257	2882253	2882107	-	146	0.0430687	-0.48107	528	544	379	0.0683454	0.0367946
BP_ARN_258	2883336	2883315	-	21	0.27023	-1.0203	500	603	247	0.00525853	0.35315
BP_ARN_259_-_BPnc697	2903165	2903019	-	146	3.55414	3.51513	619	7271	7077	0	0
BP_ARN_26	235560	235710	+	150	1.16882	1.85136	145	326	516	8.92789e-20	6.23596e-68
BP_ARN_260	2915503	2915653	+	150	1.02801	1.84344	153	312	506	8.02897e-15	3.82413e-67
BP_ARN_261_-_BPnc701	2916411	2916671	+	260	0.461448	0.920147	130	179	246	0.000139631	1.17678e-13
BP_ARN_262	2924284	2924245	-	39	0.813759	-0.0733009	867	1524	825	8.52045e-10	0.00144552
BP_ARN_263	2940811	2940961	+	150	1.0458	1.77018	155	320	498	5.07575e-15	2.3399e-57
BP_ARN_264_-_BPnc704	2945047	2945138	+	91	-0.161589	1.14097	151	135	333	0.591645	4.03408e-19
BP_ARN_265	2955911	2956061	+	150	1.14487	1.75336	142	314	472	1.81129e-19	5.79633e-59
BP_ARN_266	2997750	2997600	-	150	1.17239	1.85316	130	293	448	7.52494e-21	1.49227e-68
BP_ARN_267	2999194	2999344	+	150	1.184	1.86197	136	309	498	2.68182e-21	9.4014e-70
BP_ARN_268	3010712	3010562	-	150	1.13845	1.87548	139	306	477	3.2095e-19	5.03817e-72
BP_ARN_269	3021523	3021673	+	150	1.18149	1.90541	138	313	487	6.01789e-21	7.01088e-76
BP_ARN_27_-_BPnc056	254537	254397	-	140	0.409301	-0.729352	378	502	228	0.000167228	0.128303
BP_ARN_270	3025229	3025079	-	150	1.23048	1.72247	127	298	462	8.40736e-23	2.09131e-55
BP_ARN_271	3028939	3029089	+	150	1.23638	1.87732	132	311	507	3.60032e-23	7.45706e-72
BP_ARN_272	3039479	3039629	+	150	1.20681	1.9419	133	307	511	3.47612e-22	9.86957e-81
BP_ARN_273	3054137	3054287	+	150	1.09954	1.74373	147	315	499	1.30582e-17	4.74002e-55
BP_ARN_274	3063651	3063717	+	66	-0.627629	-0.0633259	652	422	624	0.580018	0.00092655
BP_ARN_275_-_BPnc741	3099726	3099551	-	175	-0.374848	0.937536	118	91	226	1	5.30688e-16
BP_ARN_276	3102786	3102936	+	150	1.16879	1.77138	141	317	495	3.2561e-20	1.36849e-58
BP_ARN_277	3140626	3140608	-	18	1.29707	1.22714	562	1381	1318	6.93663e-22	3.96297e-22
BP_ARN_278	3140765	3140677	-	88	1.40035	0.297169	716	1890	881	3.7536e-25	4.37178e-05
BP_ARN_279	3141502	3141479	-	23	0.703448	1.46706	479	780	1327	1.35806e-07	1.01144e-32
BP_ARN_28	266605	266455	-	150	1.26804	1.77444	120	289	455	9.8278e-24	2.35152e-61
BP_ARN_280	3143871	3143721	-	150	1.21901	1.76676	122	284	473	9.86895e-22	9.72218e-60
BP_ARN_281	3147077	3147041	-	36	0.168454	1.63776	1090	1225	3395	0.013476	1.8891e-46
BP_ARN_282_-_BPnc752	3150284	3150116	-	168	-0.660911	2.0602	351	222	1468	0.249879	1.6678e-78
BP_ARN_283	3173810	3173842	+	32	0.112475	2.21681	296	320	1376	0.0766971	2.44002e-104
BP_ARN_284_-_BPnc758	3178088	3178339	+	251	1.02953	1.11951	3458	7059	7522	6.42041e-08	3.72944e-09
BP_ARN_285	3178540	3178500	-	40	0.692542	-0.188014	310	501	273	3.06165e-07	0.00465245
BP_ARN_286	3189584	3189519	-	65	0.00411611	0.951801	350	351	677	0.100361	4.34934e-15
BP_ARN_287	3197425	3197275	-	150	1.06413	1.81979	143	299	466	6.5551e-17	2.44061e-66
BP_ARN_288	3208582	3208568	-	14	0.504643	0.384885	277	393	363	0.0178727	0.00159057
BP_ARN_289	3209580	3209507	-	73	1.19992	1.77385	2126	4884	7277	2.24458e-19	3.87316e-50
BP_ARN_29	267831	267872	+	41	-0.50785	-0.097428	2049	1441	1918	1	0.00278993
BP_ARN_290_-_BPnc765	3211077	3210973	-	104	0.906054	2.73305	460	862	3065	3.80761e-12	5.34455e-269
BP_ARN_291_-_BPnc776	3241745	3241942	+	197	-0.454566	-0.63689	296	216	191	1	0.0796115
BP_ARN_292	3248919	3248768	-	151	1.29727	1.98526	118	290	487	1.6222e-24	6.78457e-85
BP_ARN_293	3249170	3249273	+	103	0.4975	4.85701	51	72	1478	0.00843628	0
BP_ARN_294	3254611	3254763	+	152	1.20511	1.8594	144	332	508	3.33525e-21	2.96836e-69
BP_ARN_295	3267393	3267543	+	150	1.1008	1.80735	152	326	497	1.00906e-16	6.86899e-63
BP_ARN_296	3269610	3269551	-	59	-0.776484	-0.671793	2566	1498	1612	0.5752	0.0778054
BP_ARN_297	3287210	3287336	+	126	-0.0797697	2.08763	1543	1460	6567	0.107718	3.04679e-76
BP_ARN_298	3288832	3288672	-	160	2.23059	1.94589	163	765	628	7.10273e-106	7.47482e-67
BP_ARN_299	3289861	3289391	-	470	2.07784	2.2147	1610	6797	7478	4.19641e-45	5.16532e-55
BP_ARN_3	27362	27512	+	150	1.00431	1.71814	167	335	533	3.86888e-13	1.47837e-48
BP_ARN_30	278885	278902	+	17	-0.308382	1.39799	265	214	701	1	3.82115e-16
BP_ARN_300	3292248	3291983	-	265	1.67112	2.7425	130	414	870	1.12404e-44	5.71554e-266
BP_ARN_301	3302219	3302369	+	150	1.15612	1.82334	140	312	499	7.09982e-20	3.36378e-65
BP_ARN_302	3311203	3311053	-	150	1.06736	1.85605	136	285	467	2.92414e-17	4.787e-70
BP_ARN_303	3314738	3314888	+	150	1.1021	1.77138	150	322	495	3.80525e-17	5.7415e-59
BP_ARN_304	3315743	3315693	-	50	0.779978	1.15721	152	261	339	1.11782e-06	1.42062e-15
BP_ARN_305	3325775	3325756	-	19	-0.405095	0.881527	241	182	444	1	1.92033e-07
BP_ARN_306	3361551	3361484	-	67	1.87987	3.10745	97	357	836	1.36883e-41	0
BP_ARN_307	3397454	3397604	+	150	1.20436	1.82707	138	318	479	5.22149e-22	2.2857e-67
BP_ARN_308	3398338	3398653	+	315	1.13803	1.94863	249	548	938	6.86026e-17	3.33932e-65
BP_ARN_309	3414401	3414551	+	150	1.15403	1.96536	142	316	535	6.01334e-20	6.4165e-83
BP_ARN_31_-_BPnc065	280585	280424	-	161	0.528968	1.74676	718	1036	2413	6.58207e-06	8.62663e-47
BP_ARN_310	3431439	3431497	+	58	0.976916	1.9349	63	124	260	1.21534e-05	2.66946e-33
BP_ARN_311	3444202	3444110	-	92	0.662367	0.950386	635	1005	1229	6.46367e-07	2.22794e-13
BP_ARN_312_-_BPnc822	3447974	3447684	-	290	1.22239	1.51706	87	203	249	2.80419e-19	8.44749e-34
BP_ARN_313	3475201	3475351	+	150	1.16534	1.80882	140	314	494	3.28936e-20	3.67863e-64
BP_ARN_314	3478697	3478547	-	150	0.981853	1.58787	160	316	496	5.17368e-13	4.09729e-39
BP_ARN_315	3489579	3489729	+	150	1.06949	1.73503	152	319	496	7.99568e-16	5.39016e-54
BP_ARN_316	3513598	3513448	-	150	1.13848	1.83212	134	295	470	2.16911e-19	5.55327e-68
BP_ARN_317	3522556	3522509	-	47	-0.891327	-2.51487	703	379	123	0.126932	0.00553327
BP_ARN_318_-_BPnc840	3531814	3531517	-	297	0.854802	2.09024	282	510	1171	1.10015e-10	2.98063e-84
BP_ARN_319	3533094	3532878	-	216	0.583262	0.743866	283	424	489	7.50707e-06	1.72165e-09
BP_ARN_32_-_BPnc066	283597	283672	+	75	3.68182	5.53138	12	154	555	0	0
BP_ARN_320	3534007	3533857	-	150	1.17477	1.84205	132	298	484	7.98189e-21	4.99347e-68
BP_ARN_321	3544722	3544572	-	150	1.08938	1.85836	133	283	475	8.90915e-18	2.79518e-70
BP_ARN_322	3565765	3565748	-	17	1.03149	1.71294	3127	6392	10261	3.86848e-14	5.84952e-46
BP_ARN_323	3569711	3569680	-	31	-0.478654	1.47631	170	122	473	1	7.10873e-20
BP_ARN_324_-_BPnc854	3579620	3579785	+	165	0.294687	0.784941	278	341	479	0.00157661	7.532e-12
BP_ARN_325_-_BPnc858	3587630	3588161	+	531	-0.176207	-0.0430687	374	331	363	0.239847	0.00371222
BP_ARN_326	3587899	3587931	+	32	-0.172467	0.210316	497	441	575	0.475449	2.87443e-05
BP_ARN_327_-_BPnc863	3597269	3597434	+	165	0.192645	2.08017	70	80	296	0.0218473	6.98809e-86
BP_ARN_328	3597705	3597857	+	152	1.27266	1.86486	137	331	499	2.02558e-24	7.17845e-71
BP_ARN_329	3599930	3600198	+	268	0.0837218	0.231745	636	674	748	0.0144284	9.6167e-05
BP_ARN_330_-_BPnc867	3602426	3602935	+	509	-0.367732	-0.154577	560	434	504	0.92755	0.0156907
BP_ARN_331	3612911	3612853	-	58	-4.37117	-4.08166	745	36	44	0	9.0195e-30
BP_ARN_332	3614289	3614024	-	265	-0.582592	0.735066	304	203	506	0.939667	8.82942e-10
BP_ARN_333	3616342	3616124	-	218	0.595158	0.884961	282	426	506	5.34523e-06	6.01136e-12
BP_ARN_334	3617253	3617103	-	150	1.0447	1.80145	143	295	488	4.9243e-16	7.25202e-64
BP_ARN_335	3631971	3632121	+	150	1.11622	1.85437	149	323	499	1.30774e-17	2.9904e-69
BP_ARN_336	3644934	3644783	-	151	1.03465	1.81943	144	295	480	1.00728e-15	2.2653e-65
BP_ARN_337_-_BPnc878	3651533	3651288	-	245	1.51706	1.6734	58	166	185	1.17938e-31	1.45343e-45
BP_ARN_338	3660130	3660280	+	150	1.0811	1.79185	147	311	509	9.56962e-17	4.5644e-59
BP_ARN_339	3690510	3690660	+	150	1.22542	1.58786	136	318	499	1.11636e-22	1.30357e-38
BP_ARN_34	283924	283612	-	312	-0.399171	1.30127	211	160	520	1	2.04315e-22
BP_ARN_340	3702970	3703061	+	91	-8.41574	-8.41785	1366	4	4	0	0
BP_ARN_341	3706184	3706153	-	31	-0.0312076	-1.93504	1215	1189	318	0.250922	0.505357
BP_ARN_342	3710549	3710531	-	18	1.72494	0.880889	265	876	488	5.11264e-26	1.25317e-07
BP_ARN_343	3717785	3717635	-	150	1.10384	1.83779	134	288	479	2.39503e-18	9.52264e-68
BP_ARN_344	3728368	3728518	+	150	1.36146	2.04564	144	370	578	9.28334e-28	3.99685e-94
BP_ARN_345	3729262	3729567	+	305	1.03304	1.88021	259	530	924	4.13185e-14	3.40535e-58
BP_ARN_346	3741997	3742006	+	9	-0.0513854	2.7092	543	524	3551	0.638027	1.33031e-146
BP_ARN_347	3751560	3751548	-	12	-0.256637	1.13993	270	226	595	1	5.95678e-09
BP_ARN_348	3760366	3760216	-	150	1.06736	1.926	136	285	475	2.4801e-17	2.61622e-78
BP_ARN_349	3763804	3763774	-	30	0.17379	0.00720203	2195	2476	2209	0.0180468	0.00159579
BP_ARN_35	286213	286362	+	149	1.14961	1.90949	151	335	556	1.88946e-18	3.3745e-73
BP_ARN_350	3777449	3777430	-	19	-1.15998	1.46401	2601	1164	7181	0.00217475	2.05403e-32
BP_ARN_351	3777760	3777747	-	13	-0.189572	1.10787	804	705	1735	0.752149	1.45529e-18
BP_ARN_352	3794581	3794569	-	12	0.278976	1.15996	225	273	505	0.159893	1.12836e-08
BP_ARN_353	3797247	3797273	+	26	0.326406	0.627446	579	726	896	0.00133921	2.88212e-09
BP_ARN_354_-_BPnc916	3806472	3806535	+	63	0.646684	0.0731347	999	1564	1052	1.28608e-06	0.000803168
BP_ARN_355_-_BPnc923	3825740	3825895	+	155	-1.54057	0.41785	3328	1144	4450	0.000242919	0.000279046
BP_ARN_356_-_BPnc926	3830130	3830206	+	76	-2.46457	-1.7276	563	102	170	5.6514e-48	1
BP_ARN_357	3845945	3845964	+	19	-2.54639	-1.84647	1513	259	421	4.56611e-42	0.593179
BP_ARN_358_-_BPnc935	3847102	3847299	+	197	-2.03716	-0.808688	2163	527	1236	1.60495e-15	0.213525
BP_ARN_359_-_BPnc949	3897532	3897876	+	344	0.332575	0.950719	135	170	259	0.000872751	2.24906e-15
BP_ARN_36	300792	300942	+	150	1.31748	1.88949	130	324	515	6.32785e-27	1.2236e-72
BP_ARN_360	3898798	3898776	-	22	2.35705	2.12264	633	3243	2761	2.83185e-134	2.57139e-95
BP_ARN_361	3932818	3932780	-	38	2.39403	2.65458	562	2954	3545	5.15477e-163	1.03984e-251
BP_ARN_362	3947688	3947518	-	170	0.0931094	1.97213	195	208	769	0.1314	2.09096e-73
BP_ARN_363	3948779	3948758	-	21	0.709647	0.831763	853	1395	1520	2.79005e-08	1.09966e-13
BP_ARN_364_-_BPnc959	3950906	3950790	-	116	0.886492	1.22732	793	1466	1859	8.80674e-12	7.12468e-22
BP_ARN_365	3957048	3956899	-	149	-0.175087	2.05039	210	186	874	0.837902	7.59279e-81
BP_ARN_366	3970471	3970496	+	25	-0.532077	0.212994	308	213	357	1	0.000360164
BP_ARN_367	3972728	3972741	+	13	-1.14516	-0.281368	491	222	404	0.0514614	0.0305142
BP_ARN_368	3974329	3974340	+	11	-1.20252	-0.657795	649	282	412	0.0263378	0.117818
BP_ARN_369	3984679	3984692	+	13	0.396575	0.654898	1160	1527	1828	0.000255679	8.17633e-10
BP_ARN_37	303102	302952	-	150	1.09885	1.76925	141	302	467	4.16286e-18	4.07926e-61
BP_ARN_370	3984927	3984983	+	56	0.344342	-0.0569559	1239	1573	1192	0.0014198	0.00274508
BP_ARN_371	3990627	3990700	+	73	-7.06413	-6.32847	4416	33	55	0	0
BP_ARN_372	3991385	3991439	+	54	-6.76559	-6.59044	5005	46	52	0	0
BP_ARN_373	3991749	3991766	+	17	-6.7956	-7.67184	2444	22	12	0	0
BP_ARN_374	4009494	4009644	+	150	1.15936	1.78994	137	306	453	2.74446e-20	3.09406e-63
BP_ARN_375	4015803	4015653	-	150	1.1415	1.81998	131	289	459	1.09196e-19	8.92213e-66
BP_ARN_376	4038659	4038604	-	55	-0.333787	-1.5281	397	315	138	0.982875	1
BP_ARN_377	4041663	4041614	-	49	1.48342	0.671051	103	288	164	2.26514e-17	9.00023e-06
BP_ARN_379	4042291	4041782	-	509	1.28011	-0.532561	392	952	271	3.97507e-20	0.0608858
BP_ARN_38	323468	323553	+	85	-0.463046	-0.528987	1049	761	727	1	0.0386929
BP_ARN_380	4050094	4049945	-	149	1.24419	1.8723	122	289	443	9.94155e-23	6.33449e-70
BP_ARN_381	4072470	4072454	-	16	3.20025	2.6939	68	625	440	1.94869e-182	1.36752e-80
BP_ARN_382	4084118	4084130	+	12	2.83954	5.68871	19	136	980	3.43831e-47	0
BP_ARN_383	4084868	4085275	+	407	1.51706	3.71945	29	83	382	3.86018e-31	0
BP_ARN_39	331416	331266	-	150	1.18528	1.9557	135	307	481	2.74014e-21	1.25681e-80
BP_ARN_4	35489	35348	-	141	1.13015	1.7481	143	313	477	2.04584e-19	2.38711e-59
BP_ARN_40	355158	355308	+	150	1.2427	1.79119	131	310	488	9.12235e-24	1.33705e-61
BP_ARN_41	364600	364457	-	143	0.321018	-0.0137183	317	396	314	0.000883886	0.000607686
BP_ARN_42	365429	365287	-	142	0.292181	-0.234681	392	480	334	0.00230997	0.00825268
BP_ARN_43	391097	391248	+	151	1.0185	1.83411	155	314	517	2.59215e-14	3.66761e-65
BP_ARN_44	400652	400502	-	150	1.2115	1.69883	133	308	448	1.63934e-22	1.69535e-54
BP_ARN_45_-_BPnc094	409979	410794	+	815	0.162985	-0.291105	301	337	246	0.0109402	0.0271511
BP_ARN_46	411328	411317	-	11	0.563242	-0.0634533	580	857	556	0.000793942	0.00817676
BP_ARN_47	426127	426277	+	150	1.18027	1.79375	139	315	475	5.93569e-21	2.0309e-63
BP_ARN_48_-_BPnc107	481822	482037	+	215	-0.070209	-0.603064	400	381	264	0.160876	0.0537879
BP_ARN_49	484019	483869	-	150	0.881356	1.86836	152	280	471	2.58359e-11	4.9553e-71
BP_ARN_5	44535	44385	-	150	1.1968	1.78533	130	298	455	1.52292e-21	5.90586e-62
BP_ARN_50_-_BPnc111	488980	488605	-	375	0.103348	0.300714	781	839	962	0.0235834	0.0003077
BP_ARN_51	506542	506598	+	56	-1.24988	-1.15174	1201	505	541	1.08676e-05	0.88956
BP_ARN_52_-_BPnc120	508989	509450	+	461	1.02466	1.1589	145	295	326	2.23651e-13	7.98526e-18
BP_ARN_53	543950	543967	+	17	-3.77039	-3.71149	655	48	50	2.55563e-236	4.35381e-24
BP_ARN_54	554576	554257	-	319	4.30423	3.14229	41	810	362	0	0
BP_ARN_55	568887	568843	-	44	-0.156016	-1.152	400	359	180	0.330575	0.629546
BP_ARN_56	637665	637641	-	24	2.22239	5.33628	15	70	606	2.33459e-23	0
BP_ARN_57	653291	652978	-	313	1.10692	1.90138	273	588	1046	1.05898e-16	1.98199e-63
BP_ARN_58	654177	654027	-	150	1.18124	1.85681	127	288	460	9.04185e-21	3.76903e-70
BP_ARN_59	672878	672902	+	24	-0.548304	-0.590276	408	279	271	1	0.0640675
BP_ARN_6_-_BPnc013	50114	49882	-	232	0.0212165	-0.274794	270	274	224	0.120354	0.0137638
BP_ARN_60	704312	704461	+	149	1.2716	1.79185	140	338	509	8.44534e-25	1.45474e-60
BP_ARN_61_-_BPnc165	711550	711384	-	166	1.33022	1.34043	2012	5059	5100	4.02911e-18	3.046e-18
BP_ARN_62	719443	719293	-	150	1.12867	1.72833	134	293	444	3.78057e-19	2.3221e-57
BP_ARN_63	730309	730460	+	151	1.12792	1.87626	151	330	536	7.77788e-18	6.04595e-68
BP_ARN_64	742548	742698	+	150	1.19068	1.99731	138	315	535	1.25569e-21	1.05313e-88
BP_ARN_65_-_BPnc170	743550	744027	+	477	-0.478302	0.458999	606	435	833	1	2.97042e-05
BP_ARN_66	747499	747349	-	150	1.12738	1.702	130	284	462	5.35935e-19	3.03169e-53
BP_ARN_67	753642	753750	+	108	0.0303736	-0.375786	423	432	326	0.08077	0.0125021
BP_ARN_68	772661	772511	-	150	1.17354	1.85994	133	300	461	7.75707e-21	5.96198e-70
BP_ARN_69	776141	776230	+	89	-6.4822	-4.77653	1341	15	49	0	3.31074e-125
BP_ARN_7	51013	50863	-	150	1.21931	1.83346	134	312	474	9.65907e-23	9.35519e-68
BP_ARN_70	776437	776290	-	147	-0.584963	0.782902	204	136	351	1	1.08484e-10
BP_ARN_71	776738	776588	-	150	-0.346854	-0.507207	613	482	432	0.921799	0.0341699
BP_ARN_72	809169	809319	+	150	1.15788	1.84623	147	328	489	2.11189e-19	4.25308e-69
BP_ARN_73	815682	815723	+	41	-0.599871	-1.3179	535	353	215	1	1
BP_ARN_74_-_BPnc190	816562	816654	+	92	-0.868607	0.739461	1269	695	2122	0.221422	1.2254e-09
BP_ARN_75	852273	852311	+	38	0.5937	-0.23974	1756	2650	1488	5.04335e-06	0.0112427
BP_ARN_76	852900	853022	+	122	0.226771	-0.571077	517	605	348	0.00885428	0.0564013
BP_ARN_77	861100	860950	-	150	1.0593	1.86953	143	298	486	8.68638e-17	1.16636e-71
BP_ARN_78	868045	868195	+	150	1.24961	1.88211	135	321	505	9.85996e-24	1.6459e-73
BP_ARN_79	870387	870460	+	73	0.34335	0.0976998	8169	10364	8751	0.0024695	0.007194
BP_ARN_8	57577	57727	+	150	1.18149	1.89632	138	313	510	5.03724e-21	2.60126e-74
BP_ARN_80	870745	870586	-	159	1.09115	3.57973	69	147	825	1.36583e-15	0
BP_ARN_81	880206	880221	+	15	-1.32876	-0.437437	952	379	703	0.000235353	0.0209741
BP_ARN_82	908122	907972	-	150	1.152	1.80432	135	300	475	4.08318e-20	9.53624e-65
BP_ARN_83	929828	929669	-	159	1.17206	2.03302	150	338	663	4.46698e-18	4.76286e-78
BP_ARN_84	947990	947840	-	150	1.0813	1.86109	138	292	465	1.01181e-17	6.55646e-70
BP_ARN_85_-_BPnc224	988573	988723	+	150	-0.299831	1.56847	2462	2000	7308	0.558428	4.5042e-26
BP_ARN_86	996121	995971	-	150	1.30133	1.75684	127	313	463	1.00153e-25	1.48767e-59
BP_ARN_87	999362	999403	+	41	0.635367	1.53937	300	466	872	1.65006e-06	5.15909e-36
BP_ARN_88	1003224	1003234	+	10	0.57289	1.19574	320	476	733	0.012274	9.96477e-10
BP_ARN_89_-_BPnc232	1014012	1014068	+	56	-0.558232	0.817442	508	345	897	1	3.84119e-11
BP_ARN_9_-_BPnc014	61077	60916	-	161	-0.207993	1.72287	216	187	713	1	4.01197e-50
BP_ARN_90	1027362	1027345	-	17	0.883006	1.98874	674	1243	2679	1.80114e-10	2.34089e-75
BP_ARN_91	1041700	1041850	+	150	1.07654	1.82572	156	329	514	1.39123e-15	1.55755e-63
BP_ARN_92	1054441	1054591	+	150	1.14369	1.76231	148	327	536	9.0884e-19	6.08477e-53
BP_ARN_93	1064395	1064244	-	151	1.25822	1.75803	125	299	460	1.10789e-23	4.08104e-60
BP_ARN_94	1065805	1065916	+	111	1	1.76553	20	40	68	1	6.58691e-22
BP_ARN_95	1088373	1088354	-	19	-0.736966	0.660627	260	156	411	0.66913	9.751e-06
BP_ARN_96	1090906	1091056	+	150	1.15904	1.87935	133	297	493	3.88718e-20	1.35833e-72
BP_ARN_97	1100826	1100919	+	93	-10.032	-10.0334	1047	1	1	1	1
BP_ARN_98	1103304	1103359	+	55	-0.653512	0.94809	862	548	1665	0.342071	6.29729e-15
BP_ARN_99	1104629	1104728	+	99	0.520708	-0.0931094	352	505	330	1.99469e-05	0.00161625
BP_RNA_nc531	2270979	2271285	+	306	4.89823	4.8725	167	4980	4892	0	0
BP_RNA_nc060	267174	267240	+	66	-4.73335	-4.24793	133	5	7	0	4.21938e-71
BP_RNA_nc382	1618487	1618541	+	54	0	2.58496	1	1	6	1	1

## Sheet: Tab 4
Tab 4. Regulation of gene coding for putative B. pertussis regulators.
Locus Tag a	Gene product a	gene a	Rockhopper Log2FC BPSM Mg vs BPSM b	Rockhopper Log2FC BPSMDBvgA vs BPSM b	Rockhopper RPKM in BPSM b	Rockhopper RPKM in BPSM Mg b	Rockhopper RPKM in BPSMDBvgA b	Rockhopper qValue BPSM Mg vs BPSM b	Rockhopper qValue BPSMDBvgA vs BPSM b	SPARTA Log2FC BPSM Mg vs BPSM c	SPARTA Log2FC BPSMDBvgA vs BPSM c	SPARTA Pvalue BPSM Mg vs BPSM c	SPARTA Pvalue BPSMDBvgA vs BPSM c
bp0022	Two-component response regulator	_	-0.469485	-0.263034	36	26	30	3.85195e-54	0.107678	-0.340502	0.383145	0.105909	0.524353
bp0028	putative transcriptional regulator	_	-0.152003	0.222392	30	27	35	5.76547e-59	0.872935	-0.216429	0.546013	0.34223	0.364565
bp0044	transcriptional regulator	_	0	0	0	0	0	1	1	#N/A	#N/A	#N/A	#N/A
bp0061	putative DNA-binding protein	_	-0.38529	0.528566	512	392	740	1	1	-0.39252	1.29072	0.0396958	0.0572854
bp0135	probable LysR-family transcriptional regulator	_	-0.229482	-0.180572	34	29	30	0.000188773	1	-0.20001	-0.0860609	0.348949	0.899701
bp0142	GntR family transcriptional regulator	_	-1.51457	-1.152	20	7	9	0.0995612	0.0102058	-1.50979	-0.800102	1.01083e-09	0.168375
bp0149	probable transcriptional regulator	_	0.339206	-0.245756	83	105	70	1.70569e-07	7.29654e-08	0.343204	-0.0859707	0.075383	0.877429
bp0154	LysR family transcriptional regulator	_	-0.678072	-0.192645	8	5	7	0.195942	1	-0.421262	0.0402184	0.145516	0.944842
bp0157	two-component sensor kinase	_	-0.584963	-1.58496	3	2	0	0.00338205	0.101932	-0.614021	-1.31989	0.0401569	0.035027
bp0158	two-component response regulator	_	-0.440573	-1.24793	19	14	8	0.000153169	0.032262	-0.308609	-1.08823	0.202511	0.0514337
bp0159	phosphate regulon sensor protein	_	-0.530515	-0.893085	13	9	7	3.41402e-05	1.50046e-11	-0.519794	-0.774498	0.0211985	0.182875
bp0160	phosphate regulon transcriptional regulatory protein	_	-0.0573332	0.241008	77	74	91	0.0309241	3.7019e-05	-0.100672	0.856475	0.578368	0.111287
bp0198	putative GntR-family transcriptional regulator	_	-0.387023	-0.332575	34	26	27	0.00170194	0.0122217	-0.321304	-0.164868	0.166848	0.811423
bp0209	putative GntR-family transcriptional regulator	_	-0.222392	0.192645	7	6	8	1	1	-0.324573	0.478493	0.352353	0.416154
bp0220	probable transcriptional regulator	_	-0.065095	-0.661198	68	65	43	1	1	-0.0628615	-0.401076	0.729043	0.454431
bp0233	GntR family transcriptional regulator	_	-0.510195	-0.539639	141	99	97	1	1	-0.526797	-0.4199	0.003025	0.413749
bp0251	LysR family transcriptional regulator	_	-1.22239	-1.80735	7	3	2	1.81405e-125	7.14984e-87	-0.880371	-1.06394	0.00602556	0.100774
bp0286	probable transcriptional regulator	_	0.736966	0.222392	6	10	7	1	1	0.948491	1.06807	0.00773447	0.0665942
bp0288	probable transcriptional regulator	_	0	0	0	0	0	1	1	#N/A	#N/A	#N/A	#N/A
bp0291	probable LysR-family transcriptional regulator	_	-0.387023	-0.765535	17	13	10	1	1	-0.41965	-0.598691	0.0579525	0.335488
bp0299	MarR-family transcriptional regulator	_	-0.162271	-1.30666	47	42	19	8.98401e-18	2.03915e-16	-0.113965	-1.06803	0.636747	0.0745645
bp0348	heme uptake transmembrane sensor	_	0	0	0	0	0	9.8278e-24	2.35152e-61	-0.411893	-0.165229	0.341916	0.790217
bp0349	heme uptake regulator	_	-0.263034	0.115477	12	10	13	1	1	-0.282265	0.338348	0.284684	0.541007
bp0356	GntR-family transcription regulator	_	0.0289999	-0.0370893	197	201	192	0.354899	0.0476571	0.0332795	0.13007	0.848592	0.819066
bp0381	putative TetR-family transcriptional regulator	_	0.126377	-0.13852	142	155	129	1.73986e-21	9.1261e-58	0.164678	-0.0383456	0.353984	0.941348
bp0412	putative GntR-family transcriptional regulator	_	-0.584963	-1.58496	3	2	0	1	1	-0.462405	-1.1142	0.161484	0.137845
bp0419	LysR-family transcriptional regulator	_	0.358048	-0.0944647	142	182	133	1	1	0.367031	0.115953	0.0535136	0.83281
bp0425	probable LysR-family transcriptional regulator	_	-0.415037	-0.540568	32	24	22	1	1	-0.524092	-0.559846	0.0117466	0.398308
bp0428	putative GntR-family transcriptional regulator	_	0.0614005	-0.665581	184	192	116	1	1	0.0339737	-0.488031	0.872377	0.355975
bp0433	probable LysR-family transcriptional regulator	_	-0.229482	-0.443607	34	29	25	0.222547	0.0589464	-0.225931	-0.0878972	0.246299	0.875473
bp0437	LysR-family transcriptional regulator	_	0.204358	0.0310269	46	53	47	1	1	0.210453	0.290586	0.261384	0.579707
bp0441	MerR-family transcriptional regulator	_	0.134797	0.276604	194	213	235	0.0876328	0.00318852	0.152371	0.657587	0.404789	0.254723
bp0468	AsnC-family transcriptional regulator	_	1.12858	1.20163	59	129	138	1	1	1.07243	1.59553	3.07948e-07	0.00785604
bp0483	AraC-family transcriptional regulator	_	-1.08246	-1.26303	36	17	15	5.13038e-07	5.8575e-17	-1.01846	-1.06	3.92299e-06	0.0734562
bp0488	transcriptional regulator	_	0.0356239	0.459432	80	82	110	1	1	0.0415409	0.631116	0.818088	0.235683
bp0498	LysR-family transcriptional regulator	_	0.379704	0.0901978	93	121	99	0.0799091	8.78487e-05	0.382706	0.632832	0.0283796	0.227068
bp0503	phage-related conserved hypothetical protein	_	1.67195	0.924712	118	376	224	0.582174	0.000333423	1.52872	0.813701	5.73482e-15	0.180203
bp0533	probable transcriptional regulator	_	-0.536053	0.229482	29	20	34	1	1	-0.548111	0.232761	0.0137525	0.709748
bp0541	probable transcriptional regulator	_	-0.551015	-1.22239	63	43	27	1	1	-0.459798	-0.927976	0.0291862	0.157416
bp0554	leucine-responsive regulatory protein	_	-0.0458037	0.643856	32	31	50	0.000612151	0.177605	-0.0313162	1.14335	0.890392	0.0770326
bp0563	probable LysR-family transcriptional regulator	_	-1.58496	-1.58496	3	0	0	1	1	-0.72514	-0.9409	0.0821289	0.133774
bp0571	putative two-component sensor kinase	_	0.457207	0.898717	59	81	110	1	1	0.374287	0.598339	0.0366003	0.282843
bp0572	putative two-component response regulator	_	0.135412	-0.0934697	1067	1172	1001	5.93569e-21	2.0309e-63	-0.0473137	-0.278288	0.806459	0.610009
bp0575	probable MarR-family transcriptional regulator	_	0.289507	0.787006	153	187	264	0.155665	0.180432	0.309116	1.25668	0.12447	0.0308854
bp0613	probable transcriptional regulator	_	-0.736966	-1.24393	45	27	19	0.0344529	2.04273e-09	-0.74893	-1.05236	0.00071625	0.130342
bp0617	TetR-family transcriptional regulator	_	-0.889442	0.0867116	113	61	120	1	1	-0.878843	0.504349	1.66308e-06	0.386
bp0630	probable transcriptional regulator	_	-0.247928	-0.902153	114	96	61	0.160876	0.0537879	-0.26714	-0.610298	0.146486	0.237703
bp0643	LysR-family transcriptional regulator	_	0.295456	-0.371969	22	27	17	0.445202	9.86807e-05	0.284054	0.0261013	0.180135	0.965105
bp0650	LysR-family transcriptional regulator	_	-0.206451	-0.263034	30	26	25	1	1	-0.138011	0.0293229	0.498137	0.960004
bp0660	LysR-family transcriptional regulator	_	0.599462	-0.211504	132	200	114	1	1	0.596711	0.0393649	0.00105957	0.939777
bp0667	AsnC-family transcriptional regulator	_	-0.251539	-1.32193	125	105	50	0.552236	0.154492	-0.302682	-1.13495	0.0882364	0.051184
bp0674	probable transcriptional regulator	_	0.768674	0.199309	27	46	31	0	0	0.857721	0.445171	5.90631e-05	0.459823
bp0727	probable transcriptional regulator	_	0.222392	0.326104	138	161	173	8.76434e-82	1.29092e-05	0.227061	0.684361	0.209336	0.196187
bp0741	putative transcriptional regulator	_	-0.263034	-0.584963	126	105	84	1	0.210932	-0.256825	-0.135729	0.231272	0.795688
bp0744	putative transcriptional regulator	_	-1.78541	-2.17673	424	123	94	0	0	-1.82827	-1.96572	1.2601e-23	0.000436298
bp0752	LysR-family transcriptional regulator	_	-0.887973	-1.20163	161	87	70	1	1	-0.887892	-0.995857	1.04593e-06	0.0670331
bp0764	probable LysR-family transcriptional regulator	_	-4.16993	-4.16993	18	0	0	0.0482337	0.27374	-4.84108	-3.76151	3.12564e-44	1.76968e-07
bp0774	probable GntR-family transcriptional regulator	_	0.165059	0.125531	66	74	72	0.0341382	0.00201146	0.168484	0.410117	0.364378	0.435436
bp0776	probable GntR-family transcriptional regulator	_	-0.0972972	0.231326	46	43	54	0.0419356	0.0402729	-0.0660246	0.574728	0.733541	0.277682
bp0805	probable transcriptional regulator	_	-0.530515	0.943416	26	18	50	1.55491e-18	0.0934063	-0.552292	1.43662	0.0121204	0.017791
bp0814	probable LysR-family transcriptional regulator	_	0.592017	1.01057	136	205	274	1	1	0.584543	1.23235	0.00271687	0.021866
bp0823	putative transcriptional regulator	_	0.431716	1.28109	172	232	418	1	1	0.41559	1.50995	0.0296065	0.00481189
bp0825	conserved hypothetical protein	_	-0.263034	-0.469485	18	15	13	0.163787	0.143524	-0.0943188	-0.395125	0.693382	0.537058
bp0829	putative transcriptional regulator	_	-0.275634	-0.201634	23	19	20	1	1	0.198939	0.827431	0.357971	0.141109
bp0832	LysR-family transcriptional regulator	_	0.70044	-0.540568	16	26	11	0.0194693	0.000659987	0.694704	-0.484923	0.0202974	0.496763
bp0862	probable LysR-family transcriptional regulator	_	-0.377367	0.784271	126	97	217	1.05898e-16	1.98199e-63	-0.379998	1.03871	0.0284306	0.0557075
bp0888	GntR-family transcriptional regulator	_	0.490326	0.251539	84	118	100	5.07712e-203	1.82249e-101	0.457902	0.361647	0.0147712	0.490294
bp0924	putative transcriptional regulator	_	0.574867	1.14353	239	356	528	1	2.025e-37	0.574347	1.46584	0.00518441	0.0145027
bp0928	LysR-type transcriptional regulator	_	1	0.199564	182	364	209	9.80476e-09	3.40578e-10	1.00436	0.347929	3.14395e-08	0.546039
bp0936	LysR-family transcriptional regulator	_	0.469485	0.206451	13	18	15	0.185079	1	0.49989	0.400968	0.024305	0.541044
bp0937	phage-related protein	_	0.290266	0.802429	1382	1690	2412	1	1	0.312423	1.25151	0.208076	0.0782391
bp0983	LysR-family transcriptional regulator	_	-0.0358452	-0.748815	163	159	97	0.443054	0.0605088	-0.0326808	-0.541169	0.851321	0.332665
bp0991	two-component response regulator	_	0.0208486	-0.180712	687	697	607	1	1	-0.0298685	-0.236011	0.869147	0.656527
bp0992	tw-component sensor kinase	_	-0.0848889	0.378512	70	66	91	0.00894931	0.563097	-0.134365	0.373489	0.439084	0.474591
bp1012	conserved hypothetical protein	_	0.67319	-0.32681	74	118	59	0	0	0.673731	-0.756527	0.0163298	0.287311
bp1021	RNA polymerase sigma factor for flagellar operon	_	0	0	0	0	0	1	1	#N/A	#N/A	#N/A	#N/A
bp1028	chemotaxis protein CheA	_	0	0	3	3	3	1	1	-0.328932	0.15529	0.270623	0.784194
bp1029	chemotaxis protein CheW	_	-0.222392	-0.485427	7	6	5	1	2.61321e-34	-0.272836	-0.244884	0.406857	0.69036
bp1030	methyl-accepting chemotaxis protein I	_	0	0	0	0	0	1	1	-0.422127	-0.247215	0.205967	0.686298
bp1032	protein-glutamate methylesterase	_	-1	0	2	0	2	1	1	#N/A	#N/A	#N/A	#N/A
bp1033	chemotaxis protein CheY	_	-0.206451	0	15	13	15	0.01743	0.00016076	-0.224317	0.480608	0.550528	0.444543
bp1034	chemotaxis protein CheZ	_	-0.263034	-0.584963	6	5	4	1	1	-0.779953	-0.695463	0.041473	0.287944
bp1091	probable two-component response regulator	_	0.543543	0.445199	212	309	290	1	1	0.541629	0.742333	0.00555706	0.16091
bp1092	probable two-component histidine kinase	_	-0.0430687	-1.04307	68	66	33	1	1	-0.054045	-0.753246	0.758913	0.180946
bp1100	probable TetR-family transcriptional regulator	_	0	0	0	0	0	5.04335e-06	0.0112427	#N/A	#N/A	#N/A	#N/A
bp1122	AsnC-family transcriptional regulator	_	-0.459432	0.479168	33	24	46	0.0145514	3.1573e-05	-0.440488	0.855895	0.10145	0.21406
bp1129	LysR-family transcriptional regulator	_	-0.607683	-0.29956	32	21	26	1	0.0100379	-0.432946	0.354418	0.0491757	0.531817
bp1136	ECF-family sigma factor	_	-1	0.584963	2	0	3	0.2978	0.276081	#N/A	#N/A	#N/A	#N/A
bp1162	probable LysR-family transcriptional regulator	_	0	0.652077	7	7	11	4.77413e-09	0.000114287	-0.155223	0.668427	0.601555	0.295486
bp1168	LysR-family transcriptional regulator	_	0.153913	-0.307667	151	168	122	0.0088589	0.012486	0.156092	-0.109025	0.377885	0.837379
bp1180	LysR-family transcriptional regulator	_	-0.779401	-0.541709	115	67	79	1	1	-0.765065	-0.266527	2.5987e-05	0.60856
bp1191	putative RNA polymerase sigma factor	_	0.374396	0.332575	27	35	34	0.144281	0.235161	0.260641	0.0450358	0.278939	0.947041
bp1197	transcriptional regulatory protein	_	0.37497	-0.0978976	502	651	470	8.53481e-09	1.65126e-45	0.381464	0.175908	0.0560941	0.743121
bp1202	TetR-family transcriptional regulator	_	0.741932	-0.103093	58	97	54	1	1	0.734828	0.168195	7.00834e-05	0.770823
bp1206	LysR-family transcriptional regulator	_	-0.321928	-0.321928	5	4	4	1	1	-0.269646	0.302798	0.335544	0.580512
bp1225	putative Ecf-type RNA polymerase sigma factor	_	-0.716207	0	23	14	23	3.15006e-13	0.000365825	-0.405793	0.521763	0.0825214	0.422762
bp1242	probable LysR-family transcriptional regulator	_	1.36257	0.535037	98	252	142	1	1	1.35208	0.696178	1.00538e-12	0.225592
bp1319	GntR-family transcriptional regulator	_	-0.584963	-1	6	4	3	1	0.0467178	-0.578214	-1.15393	0.0756163	0.090507
bp1342	conserved hypothetical protein	_	0.485427	-0.321928	10	14	8	0.00713792	0.0236997	0.558272	-0.0938805	0.0344377	0.895928
bp1346	LysR-family transcriptional regulator	_	-1	-1.38702	34	17	13	0.0995612	0.459632	-0.897661	-0.984568	8.00317e-05	0.119452
bp1349	putative GntR-family transcriptional regulator	_	-0.584963	-1.11103	54	36	25	1.22785e-07	1.63059e-08	-0.595779	-0.945673	0.00302795	0.144586
bp1355	probable LacI-family transcriptional regulator	_	-0.304855	-1.22239	21	17	9	1.0663e-06	0.0105321	-0.360712	-1.13622	0.136922	0.129189
bp1384	methyl-accepting chemotaxis protein I	_	0.222392	0.415037	6	7	8	0.294306	0.000200177	0.193049	0.80482	0.392353	0.189362
bp1385	methyl-accepting chemotaxis protein II	_	0.241008	-0.289507	11	13	9	1	0	0.156948	0.196752	0.462987	0.739099
bp1417	[protein-PII] uridylyltransferase	_	-0.281413	-1.05585	79	65	38	1	1	-0.261146	-0.848145	0.16268	0.13564
bp1441	probable membrane protein	_	0.127756	-1.50696	108	118	38	1	2.57016e-06	0.127613	-1.3453	0.46435	0.0287041
bp1456	LysR-family transcriptional regulator	_	0	1.58496	0	0	3	1	1	#N/A	#N/A	#N/A	#N/A
bp1477	conserved hypothetical protein	_	-0.131245	-0.716207	23	21	14	1	1	-0.0795742	-0.415459	0.718609	0.497398
bp1492	hypothetical protein	_	-0.333126	1.10053	97	77	208	1	1	-0.371987	1.4971	0.0624399	0.0188007
bp1496	probable two-component response regulator	_	-4.48113	-4.25873	134	6	7	1	1	-4.4995	-4.06085	5.02084e-65	1.09043e-09
bp1517	putative LuxR-family transcriptional regulator	_	0	-0.584963	3	3	2	0.00906694	1.49238e-25	0.185427	-0.372726	0.542371	0.529826
bp1523	putative DNA-binding protein	_	-0.485427	-0.485427	7	5	5	1	1	#N/A	#N/A	#N/A	#N/A
bp1530	putative transcriptional regulator	_	-0.152003	-0.383329	30	27	23	1	1	-0.18042	-0.0327016	0.397805	0.957404
bp1539	probable LysR-familyt ranscriptional regulator	_	0.290515	-0.514573	130	159	91	1.47144e-14	6.93277e-58	0.343619	-0.169013	0.0569874	0.769867
bp1584	putative DNA-binding protein	_	0.170885	1.03836	167	188	343	1	1	0.0615401	0.412848	0.787805	0.498719
bp1590	probable transcriptional regulator	_	0.211919	-0.00916	158	183	157	0.45156	0.143629	0.264032	0.377424	0.129511	0.487821
bp1591	methyl-accepting chemotaxis protein	_	0	0	0	0	0	1	1	-1.00577	-0.726689	0.00658062	0.30849
bp1592	conserved hypothetical protein	_	0.99444	0.539875	130	259	189	1	1	0.892955	0.837297	1.32721e-05	0.124537
bp1597	nitrogen regulation protein NR(II)	_	-0.154723	-1.07529	59	53	28	0.0426616	0.115032	-0.205085	-1.16929	0.281946	0.0697503
bp1598	nitrogen regulation protein NR(I)	_	0.125531	-0.956931	33	36	17	0.475946	0.00122231	0.13367	-0.940755	0.468966	0.133824
bp1599	LysR-family transcriptional regulator	_	-0.571157	-1.24101	52	35	22	1	1	-0.47158	-1.04889	0.0157152	0.145317
bp1607	probable LysR-family transcriptional regulator	_	-0.263034	-1	6	5	3	1	1	-0.143034	-0.201992	0.620022	0.716736
bp1613	probable LysR-family transcriptional regulator	_	0.364997	-1.40054	132	170	50	9.96607e-06	3.32387e-07	0.344851	-1.26425	0.0491551	0.0294523
bp1614	probable LysR family transcriptional regulator	_	0.106915	0	13	14	13	0.000262486	0.00312091	0.115927	0.446048	0.604265	0.435114
bp1651	putative TetR-family transcriptional regulator	_	-0.502198	-0.265206	398	281	332	1	1	-0.50718	-0.0355858	0.0112663	0.947502
bp1658	probable two-component sensor histidine kinase	_	0.485427	-1.32193	5	7	2	1.69863e-10	3.84925e-15	0.419078	-0.614739	0.0721563	0.265009
bp1659	response regulatory protein	_	-0.180572	-1.28011	17	15	7	1	1	-0.0598817	-0.626878	0.812614	0.262823
bp1662	putative DNA-binding protein	_	0.645811	1.01216	1888	2954	3812	1	1	0.628465	1.137	0.00435105	0.076028
bp1666	probable LysR-family transcriptional regulator	_	-0.0356239	0.342888	41	40	52	0.184341	0.00362054	-0.0470488	0.670798	0.842526	0.227649
bp1674	probable LysR-family transcriptional regulator	_	0	-0.584963	3	3	2	1	1	0.183983	-0.29547	0.612575	0.697691
bp1683	putative transcriptional regulator	_	-0.862496	0.137504	40	22	44	7.6008e-26	1.23964e-07	-1.01862	0.641819	0.000159215	0.304664
bp1687	LysR-family transcriptional regulator	_	-1.19265	-1	32	14	16	0.00410292	0.000260951	-1.1272	-0.692822	1.04559e-06	0.28154
bp1726	MerR-family transcriptional regulator	_	0.335184	0.290515	260	328	318	1	1	0.351314	0.526994	0.0618378	0.320541
bp1749	putative AsnC-family transcriptional regulator	_	0.811796	0.0441849	417	732	431	0.0293092	0.0369127	0.802588	0.215037	0.000351767	0.747865
bp1778	probable LysR-family transcriptional regulator	_	0.222392	0.222392	6	7	7	3.37092e-06	1.05667e-07	0.106795	0.390069	0.74952	0.504992
bp1794	LexA repressor	_	-0.590745	-1.01159	125	83	62	1	1	-0.556457	-0.819813	0.00259049	0.181333
bp1798	putative DNA-binding protein	_	0.82103	2.06547	210	371	879	0	4.40538e-75	0.812978	2.62418	8.45135e-06	0.000382111
bp1814	probable GntR-family transcriptional regulator	_	0	-0.514573	10	10	7	1	1	-0.13503	-0.524947	0.646316	0.355017
bp1820	probable LysR-family transcriptional regulator	_	0.662965	0.584963	12	19	18	1	1	0.637715	0.767022	0.00587342	0.192531
bp1851	probable transcriptional regulator	_	0.63743	1.41504	9	14	24	1	1	0.524158	1.50525	0.0456703	0.0153993
bp1865	GntR-family transcriptional regulator	_	-0.222392	-0.485427	7	6	5	1	1	-0.162989	-0.303862	0.567724	0.584136
bp1876	regulatory protein BvgR	_	-6.38449	-6.38606	919	11	11	1	1	-5.90803	-5.7546	1.23937e-129	1.51785e-17
bp1877	virulence sensor protein	_	-2.01606	-1.77837	271	67	79	1	1	-1.85404	-1.5677	1.03605e-21	0.00516236
bp1878	virulence factors transcription regulator	_	-2.29447	-3.39059	3331	679	318	1	1	-2.03496	-2.74521	3.60614e-22	0.000161504
bp1894	conserved hypothetical protein	_	-1.08377	0.668794	195	92	310	1	1	-1.08526	1.05494	2.0578e-08	0.0933007
bp1899	putative transcriptional regulator	_	-0.485427	-0.807355	7	5	4	1	1	-0.461982	-0.458756	0.11033	0.42407
bp1924	probable TetR-family transcriptional regulator	_	-0.260063	0.685489	97	81	156	1	1	-0.273586	1.11971	0.224835	0.103761
bp1925	LysR-family transcriptional regulator	_	0.383329	-0.131245	46	60	42	0.389303	0.00474949	0.369761	0.0934304	0.0687632	0.859443
bp1939	putative ArsR-family transcriptional regulator	_	-0.807355	1.09954	21	12	45	0.353431	0.0898388	-0.676161	0.979021	0.0231384	0.117363
bp1946	MarR-family transcriptional regulator	_	0.192645	0.156119	35	40	39	9.15217e-18	8.73812e-63	0.162992	0.75297	0.44938	0.233376
bp1969	putative LuxR-family transcriptional regulator	_	1	0	0	2	0	1	1	0.483687	#N/A	0.237274	#N/A
bp1987	probable MarR-family transcriptional regulator	_	1.58496	1	3	9	6	0.00112701	0.168682	1.31492	0.908249	0.000226565	0.145016
bp2004	putative response regulator	_	1.5025	0.584963	6	17	9	0.000179325	1	1.10973	0.234517	4.20494e-06	0.672787
bp2007	putative ECF-family RNA polymerase sigma factor	_	0.36257	0.192645	14	18	16	1.22996e-11	0.602968	0.404005	0.432419	0.100263	0.456145
bp2030	putative LysR-family transcriptional activator	_	0.169925	-0.678072	8	9	5	0.0743846	0.0164535	0.0749783	-0.611269	0.80613	0.377025
bp2034	putative LysR-family transcriptional regulator	_	0.156726	-0.407175	61	68	46	1	1	0.156773	-0.366742	0.394613	0.622411
bp2046	putative MarR-family transcriptional regulator	_	-0.893085	-0.70044	13	7	8	1	1	-0.895337	-0.403306	0.00174441	0.476905
bp2061	putative gntR-family transcriptional regulator	_	-0.106915	-0.222392	14	13	12	1	1	-0.0449348	0.0836623	0.870068	0.883405
bp2071	putative molybdenum-binding protein	_	0.152003	-0.847997	9	10	5	1	1.14817e-11	0.193003	-0.353853	0.427533	0.55034
bp2074	putative DNA-binding protein	_	0.584963	-1	4	6	2	1	1	0.584953	#N/A	0.132945	#N/A
bp2102	putative lysR-family transcriptional regulator	_	0.204931	-0.969943	190	219	97	0.495291	0.0749272	0.201364	-0.867021	0.303473	0.162632
bp2125	putative lysR-family transcriptional regulator	_	-1	-1	2	0	0	2.14517e-18	2.08431e-56	#N/A	#N/A	#N/A	#N/A
bp2129	putative araC-family transcriptional regulator	_	0.584963	-0.152003	10	15	9	0.0701736	0.00108011	0.555269	-0.03419	0.0122107	0.958524
bp2142	putative gntR-family transcriptional regulator	_	-1.83007	-2.67807	32	9	5	2.81334e-05	7.45981e-141	-1.68582	-2.26852	1.83285e-12	0.000510213
bp2145	putative ArsR-family transcriptional regulator	_	0.321928	0.857981	16	20	29	1	1	0.283988	0.564606	0.353897	0.392296
bp2149	putative araC-family transcriptional regulator	_	0.314109	0.216811	37	46	43	1	1	0.223859	0.602851	0.231109	0.269754
bp2152	putative lysR-family transcriptional regulator	_	0.152003	0.415037	9	10	12	0.000185752	0.141617	0.264771	0.979608	0.383787	0.097007
bp2158	putative sigma-54-dependent transcriptional regulator	_	1.32193	0.321928	8	20	10	0.564895	0.648544	1.48805	1.02613	5.24549e-10	0.0877655
bp2184	RNA polymerase sigma factor 70	_	-0.109592	0.367111	1162	1077	1500	0	1.88349e-75	-0.108657	0.731772	0.546729	0.260491
bp2200	putative membrane protein	_	-0.436099	-0.275634	92	68	76	1	1	-0.405615	-0.607791	0.0929348	0.326719
bp2206	putative two component sensor kinase	_	-1	-2	4	2	0	1	1	-0.877942	-1.34831	0.0114472	0.0680827
bp2211	putative conserved DNA-binding protein	_	1.09516	0.447459	176	376	240	1	1	1.09243	0.770103	1.31248e-09	0.146412
bp2216	putative transcriptional regulator (MarR family)	_	0.967404	0.183812	470	919	535	1	1	0.888793	0.367874	1.83391e-05	0.534338
bp2217	putative regulator (SIS family)	_	0	0.321928	4	4	5	1	1	0.212487	0.935047	0.422497	0.159526
bp2227	putative anti-sigma factor	_	-3.88753	-3.88753	74	5	5	1	1	-3.68224	-3.30271	3.52749e-39	3.37612e-07
bp2230	putative regulator	_	-4.45943	-4.45943	22	0	0	1	1	-4.80225	-4.12922	9.34268e-62	5.55751e-09
bp2234	putative RNA polymerase sigma factor	_	-8.00375	-8.59059	770	3	2	1	1	-7.82279	-7.45564	2.50659e-175	3.44547e-24
bp2268	methyl-accepting chemotaxis protein	_	0	0	0	0	0	1	1	#N/A	#N/A	#N/A	#N/A
bp2278	putative transcriptional regulator	_	0	0	0	0	0	1	0.0322055	#N/A	#N/A	#N/A	#N/A
bp2286	putative transcriptional regulator (MarR family)	_	-0.023459	0.865983	62	61	113	0.00301646	4.18569e-06	-0.0346757	1.05868	0.863855	0.0480739
bp2292	putative transcriptional regulator	_	0.815575	0.0565835	25	44	26	0	0	0.785125	0.154412	2.09884e-05	0.81819
bp2319	putative transcriptional regulator	_	0.251539	0.330149	105	125	132	0.00571503	0.41271	0.204699	0.862889	0.252422	0.108508
bp2364	putative GntR-family transcriptional regulator	_	0.238405	-0.179821	128	151	113	4.3179e-07	1	0.220558	0.197062	0.221359	0.710787
bp2384	putative transcriptional regulator	_	-0.459432	-0.652077	11	8	7	0.0741783	0.0242807	-0.422565	-0.367132	0.0595606	0.5513
bp2399	putative transcriptional regulator	_	-0.142958	-0.640458	265	240	170	1	1	-0.162888	-0.721063	0.603609	0.293806
bp2416	putative LysR-family transcriptional regulator	_	0.258533	0.855965	321	384	581	0.346145	0.0900031	0.297612	1.2298	0.0975354	0.0342332
bp2419	probable LysR-family transcriptional regulator	_	-0.628031	-0.5025	17	11	12	1	1	-0.637386	-0.418806	0.0059868	0.563303
bp2428	LysR-family transcriptional regulator	_	-0.347923	-1.22239	14	11	6	0.00116959	0.0350162	-0.192643	-0.795161	0.482684	0.22537
bp2436	putative membrane protein	_	0.499178	2.62797	358	506	2213	8.19006e-07	1	0.535841	3.26492	0.0123702	3.84892e-06
bp2437	RNA polymerase sigma factor	_	0.181631	2.1296	641	727	2805	2.12946e-05	3.18763e-11	0.114376	2.12241	0.564082	0.00249006
bp2461	Transcriptional regulator	_	0.163499	0.263034	25	28	30	1	1	0.105774	0.492106	0.61173	0.400627
bp2465	hypothetical protein	_	0	0.415037	6	6	8	1	1	0.140361	1.10296	0.581787	0.0678876
bp2483	Two component sensor protein	_	1.58496	0	0	3	0	1	0.0340417	0.899378	0.104271	0.00241211	0.855641
bp2484	two component system transcriptional regulatory protein	_	1.1375	-0.736966	5	11	3	0.00845577	0.238039	1.02291	-0.444736	0.00127062	0.464537
bp2504	heat-inducible transcription repressor	_	0.514573	0.640371	315	450	491	2.22271e-07	5.55001e-18	0.508329	0.91765	0.0093824	0.0944899
bp2507	ferric ion uptake regulator	_	0.138106	1.51461	1742	1917	4983	0.169972	0.575901	0.123533	1.93472	0.584314	0.0102992
bp2520	putative LysR-family regulatory protein	_	-0.186413	1.13551	66	58	145	1	1	-0.211153	1.49855	0.306479	0.0237805
bp2544	transcriptional regulatory protein	_	0.198546	-0.202817	61	70	53	0.00507403	5.22658e-08	0.232221	0.0724916	0.196126	0.889974
bp2547	two-component response regulatory protein	_	1.07039	1.10434	60	126	129	1	1	1.03969	1.38585	9.77376e-07	0.00816155
bp2548	two-component system histidine kinase	_	1.19265	0.192645	7	16	8	1	1	1.08469	0.236722	5.42024e-05	0.689063
bp2558	LysR-family transcriptional regulator	_	0.968291	1.0614	23	45	48	9.01691e-16	8.97707e-69	0.988961	1.57886	1.17796e-06	0.0168088
bp2571	putative transcriptional regulatory protein	_	1.4011	2.00504	429	1133	1722	0.263433	0.0464382	1.40611	2.36658	1.4398e-12	0.00011026
bp2580	putative GntR-family regulatory protein	_	-0.212994	-0.543142	51	44	35	1	1	-0.18516	-0.129054	0.335471	0.799266
bp2590	putative LacI-family transcriptional regulator	_	-0.219313	-0.331206	78	67	62	1	1	-0.214918	-0.115342	0.236988	0.81927
bp2599	putative GntR-family transcriptional regulator	_	0.371969	-1.08746	17	22	8	1	1	0.321489	-0.940212	0.12001	0.134221
bp2604	putative LysR-family transcriptional regulatory protein	_	0.242361	-0.270089	82	97	68	1	1	0.254174	-0.006614	0.14798	0.990399
bp2605	putative Arac-family transcriptional regulatory protein	_	-0.287282	-0.192645	72	59	63	1	1	-0.286234	0.0312945	0.106268	0.952053
bp2621	putative TetR-family transcriptional regulator	_	-0.160465	-0.341037	19	17	15	1.00441e-09	3.93028e-13	-0.269201	-0.346674	0.261122	0.594148
bp2623	DNA-binding protein	_	0.524708	0.540333	383	551	557	1	1	0.560499	0.780368	0.00936534	0.1412
bp2635	leucine-responsive regulatory protein	_	1.74723	2.44057	70	235	380	1	1	1.68094	2.7834	7.76249e-19	4.24434e-06
bp2643	glycerol-3-phosphate regulon repressor protein	_	0.176878	0.383329	23	26	30	1	1	0.192078	0.752537	0.39542	0.211356
bp2645	putative IclR-family regulatory protein	_	-0.640458	-0.973033	106	68	54	1	1	-0.657819	-0.790231	0.00110567	0.149529
bp2655	putative IclR-family regulatory protein	_	-0.547488	-0.89743	95	65	51	1	1	-0.548688	-0.612033	0.00207846	0.237628
bp2663	putative transcriptional regulatory protein	_	-0.222392	-0.807355	7	6	4	1	1	-0.23513	-0.697528	0.526936	0.339938
bp2664	putative MarR-family transcriptional regulator	_	0.111031	-0.556393	25	27	17	1	1	-0.0852908	-0.852309	0.743576	0.291976
bp2685	phenylacetic acid degradation operon negative regulatory protein	_	-0.440573	-1.24793	19	14	8	1	1	-0.521663	-1.11417	0.0246151	0.0861746
bp2694	LysR-family transcriptional regulator	_	0.263034	0.263034	5	6	6	1	1	0.286411	0.440574	0.404903	0.551567
bp2705	putative molybdenum-binding protein	_	0	-0.881356	35	35	19	9.85179e-10	1.87988e-10	0.154195	0.00276764	0.421426	0.995884
bp2720	putative TetR-family transcriptional regulator	_	0.449971	1.71128	153	209	501	1	1	0.455992	2.04157	0.0113667	0.000312751
bp2723	putative MerR-family transcriptional regulator	_	0.490528	0.482016	121	170	169	1.6904e-21	1.92472e-69	0.508266	0.641926	0.0112127	0.2817
bp2741	putative TetR-family transcriptional regulator	_	0.289507	0.25634	36	44	43	1	1	0.326687	0.517603	0.123536	0.436622
bp2801	putative transcriptional regulator	_	-0.0671142	-0.289507	22	21	18	1	0.32927	-0.0566097	-0.0885109	0.805758	0.888418
bp2809	putative transcriptional regulator	_	-0.736966	-1	10	6	5	1	1	-0.507326	-0.452788	0.0595535	0.427902
bp2825	putative GntR-family transcriptional regulatory protein	_	0.415037	0.770518	51	68	87	1	1	0.325361	1.0164	0.139075	0.119688
bp2837	putative MerR-family transcriptional regulator	_	-0.415037	-1	4	3	2	1	1	0.05204	#N/A	0.896175	#N/A
bp2840	putative TetR-family transcriptional regulator	_	0.115477	1.27302	24	26	58	1	1	0.122319	1.68165	0.610177	0.00928102
bp2849	putative LysR-family transcriptional regulator	_	-0.415037	0.321928	4	3	5	1	1	-0.15221	1.05551	0.590781	0.0732442
bp2857	putative LysR-family transcriptional regulator	_	0.36257	0.561879	21	27	31	5.02462e-05	2.89068e-05	0.334447	1.14245	0.181213	0.075663
bp2859	conserved hypothetical protein	_	0	0	0	0	0	0.0178508	0.0150476	#N/A	#N/A	#N/A	#N/A
bp2872	putative AsnC-family transcriptional regulator	_	2.23704	0.514573	7	33	10	1.73869e-148	7.90174e-24	2.05946	0.760627	6.9137e-09	0.194518
bp2878	putative LysR-family transcriptional regulator	_	-0.0906025	-0.695743	115	108	71	1	1	-0.0936031	-0.519833	0.607195	0.340734
bp2882	putative lysR-family transcriptional regulator	_	0.0703893	0.0703893	20	21	21	1	1	0.033256	0.227489	0.880095	0.710828
bp2894	putative LysR-family transcriptional regulator	_	-0.219498	0.154316	1743	1497	1942	0.00254239	3.08602e-05	-0.210847	0.565686	0.285718	0.391419
bp2900	putative transcriptional regulator	_	0	0	0	0	0	1	1	#N/A	#N/A	#N/A	#N/A
bp2914	putative RNA polymerase sigma factor	_	0.556393	0.121991	34	50	37	1	1	0.524915	0.297858	0.0159097	0.61831
bp2929	putative regulatory protein	_	0	-0.415037	24	24	18	0.695105	4.80668e-45	-0.0589058	-0.334489	0.815315	0.601228
bp2934	putative two component system response regulator	_	-0.648288	-0.607261	163	104	107	1	1	-0.0760848	0.361801	0.664878	0.489186
bp2935	putative two component system, histidine kinase	_	-2.80735	-2.09115	98	14	23	0.558428	0.00144419	-2.96659	-2.14592	1.50543e-39	0.000260397
bp2939	putative LysR-family transcriptional regulator	_	0.21818	-1.25716	98	114	41	5.69308e-21	1.88053e-61	0.241609	-1.17772	0.304961	0.10767
bp2942	putative LysR-family transcriptional regulator	_	-0.584963	-0.777608	12	8	7	0.188702	1.0732e-09	-0.604583	-0.565803	0.0139525	0.323292
bp2946	putative arsR-family transcriptional regulator	_	0	0	0	0	0	0.947085	0.0331277	#N/A	#N/A	#N/A	#N/A
bp2975	putative GntR-family transcriptional regulator	_	0.893085	1.94753	7	13	27	1	0.0440961	1.0978	2.9686	0.000284896	2.74108e-05
bp2981	putative AsnC-family transcriptional regulator	_	-0.280108	-0.294905	119	98	97	1	1	-0.232518	-0.0215649	0.319589	0.967588
bp3008	glutamate uptake regulatory protein	_	0.0319429	-0.117722	268	274	247	0	8.63179e-48	0.0304676	0.287756	0.868723	0.64697
bp3039	leucine-responsive regulatory protein	_	-0.294061	1.16423	141	115	316	0	0	-0.289566	1.61037	0.142244	0.0196242
bp3064	putative transcriptional regulator	_	0.0874628	-0.245112	32	34	27	1	1	0.0481732	-0.0586678	0.830141	0.92182
bp3083	putative regulatory protein	_	-0.246161	-0.765535	51	43	30	0.385486	5.65635e-12	-0.162776	-0.40781	0.483319	0.535236
bp3102	putative regulatory protein	_	-1	-1	2	0	0	1	1	#N/A	#N/A	#N/A	#N/A
bp3110	probable MerR-family transcriptional regulator	_	-0.108524	-0.553936	69	64	47	1	0.453055	-0.134956	-0.400648	0.471741	0.463681
bp3133	putative LysR-family transcriptional regulator	_	-0.222392	-0.807355	7	6	4	1	1	-0.252948	-0.434475	0.349589	0.52433
bp3137	putative two-component system sensor protein	_	-0.176878	-1.11548	26	23	12	0.230624	0.00869321	-0.0262759	-0.711901	0.894773	0.234586
bp3138	putative two-component system response regulator	_	-0.706269	-1.63227	31	19	10	0.361354	1	-0.713936	-1.62057	0.00637713	0.0513786
bp3156	probable GntR-family transcriptional regulator	_	0.925999	0.263034	10	19	12	0.644378	0.0215326	0.914161	0.415022	0.000211267	0.534318
bp3173	heavy metal dependent transcription regulator (partial)	_	-1.22239	0	7	3	7	1	1	#N/A	0.605465	#N/A	0.324228
bp3176	probable GntR-family transcriptional regulator	_	-1.04439	-1.45943	33	16	12	1	1	-0.975191	-1.17259	1.74273e-05	0.0653117
bp3190	TetR-family transcriptional regulator	_	0.307182	-0.39079	59	73	45	1	0.0215924	0.218403	-0.679403	0.314354	0.246137
bp3222	two component response regulator	_	-0.280108	-0.5025	17	14	12	1.08927e-07	1.88843e-06	-0.0926479	-0.217755	0.700705	0.710073
bp3223	two-component sensor kinase	_	-0.530515	-0.530515	13	9	9	1.93991e-15	4.67131e-18	-0.408991	-0.280457	0.0731565	0.644567
bp3239	putative LysR-family transcriptional regulator	_	1.16993	1.35364	36	81	92	1	0.251353	1.14508	1.6188	1.40082e-09	0.00221354
bp3247	putative transcriptional regulator	_	0.584963	-1	4	6	2	1	1	0.382869	-0.199898	0.252253	0.74625
bp3255	putative LysR-family transcriptional regulator	_	0.36257	0.280108	14	18	17	0.00550241	0.00034485	0.331238	0.354019	0.204717	0.632885
bp3290	hypothetical protein	_	-0.584963	-1.58496	3	2	0	1	1	-1.48283	-1.26355	3.37269e-06	0.0382771
bp3307	putative TetR-family trasncriptional regulator	_	0.584963	0.807355	8	12	14	1	1.97621e-52	0.48318	0.921994	0.0743056	0.102618
bp3319	putative IclR-family transcriptional regulator	_	-0.782409	0.355095	43	25	55	7.53088e-05	1	-0.757576	0.680844	0.000395696	0.216589
bp3350	two component response regulator	_	0.409763	-0.203214	137	182	119	0.213769	0.0579579	0.432546	-0.107956	0.0221288	0.847458
bp3415	DNA-binding protein	_	0.0806686	-0.0539169	626	662	604	1	1	0.0920161	0.077033	0.624392	0.884325
bp3438	IclR family transcriptional regulator	_	-0.537797	-1.2414	331	228	140	0.00016115	0.000325983	-0.5459	-1.05886	0.00239783	0.0726998
bp3446	LysR family transcriptional regulator	_	0	-0.378512	13	13	10	5.79867e-09	3.15205e-14	0.157875	0.247191	0.493737	0.667759
bp3452	GntR family transcriptional regulator	_	0.0449875	0.31276	442	456	549	1	0.107368	0.0428335	0.647548	0.819529	0.248437
bp3457	LysR family regulatory protein	_	0.36257	0.280108	14	18	17	1	1	0.349409	0.32369	0.141759	0.695891
bp3463	LysR family regulatory protein	_	0.530515	0.530515	9	13	13	1	1	0.522601	0.875945	0.0333022	0.135836
bp3466	putative ArsR family transcriptional regulator	_	-0.417456	-0.456716	199	149	145	1	1	-0.524078	-0.566567	0.00548254	0.353084
bp3482	putative transcriptional regulator	_	-0.473931	-1.18442	50	36	22	1	1	-0.411789	-0.699501	0.0354597	0.225268
bp3503	LysR-family transcriptional regulator	_	0.111508	0.169925	112	121	126	0.0828855	0.0193905	0.127269	0.500676	0.490156	0.348687
bp3507	conserved hypothetical protein	_	0.0885367	0.403578	158	168	209	1.3898e-20	2.9105e-77	0.0840818	0.734655	0.663086	0.186557
bp3508	hypothetical protein	_	-0.274175	-1.17688	52	43	23	0.137895	0.20403	-0.0527571	-0.636528	0.77419	0.324527
bp3534	response regulator protein	_	-0.465664	-0.555861	319	231	217	1	1	-0.470156	-0.231175	0.00856184	0.66994
bp3535	sensor kinase protein	_	-0.447459	-0.819428	60	44	34	1	1	-0.451606	-0.515019	0.0218395	0.326623
bp3541	LysR family regulatory protein	_	0.152003	0	9	10	9	0.0242558	0.00120637	0.133952	0.342867	0.559851	0.552737
bp3547	GntR family regulatory protein	_	-0.263034	-0.415037	12	10	9	1	1	-0.238757	-0.181607	0.343285	0.751808
bp3550	AraC-family regulatory protein	_	-2	-1	4	0	2	1	1	-1.14375	-0.825348	0.00236783	0.217906
bp3554	tresponse regulator protein	_	0.583671	0.961125	2236	3351	4357	1.83234e-11	6.64256e-11	0.561146	1.51018	0.00242877	0.0326327
bp3658	putative phosphohydrolase	_	0.643379	-0.289507	121	189	99	0.35253	6.84501e-05	0.718753	-0.131867	4.60075e-05	0.822009
bp3667	GntR family regulatory proteins	_	0	0.347923	66	66	84	1	1	-0.0154275	0.658517	0.938926	0.255026
bp3668	transcriptional regulator	_	-0.485427	0.36257	7	5	9	1	1	-0.476691	0.432002	0.0752863	0.436571
bp3673	LysR-family transcriptional regulator	_	0.485427	0.263034	5	7	6	0.33502	0.000635858	0.260779	0.435245	0.317611	0.429882
bp3679	TetR-family transcriptional regulator	_	0.765535	0.378512	60	102	78	1.15874e-16	3.23159e-50	0.778228	0.623447	0.000142767	0.25025
bp3686	conserved hypothetical protein	_	0.0297473	-0.777608	48	49	28	0.000406681	0.00109034	0.065846	0.0606788	0.727715	0.916037
bp3693	LysR family regulatoy protein	_	-1	-0.678072	8	4	5	0.0103172	0.141617	-0.988332	-0.434787	0.00123465	0.437464
bp3699	GntR family transcriptional regulator	_	-0.138561	-0.265142	273	248	228	0.300308	0.656218	-0.0859178	0.186858	0.683112	0.730787
bp3702	GntR-family transcriptional regulator	_	2.0217	2.365	33	134	170	0.0437619	0.266262	1.95521	2.60679	5.86871e-25	1.7185e-06
bp3710	TetR-family transcriptional regulator	_	0.259722	1.61119	218	261	666	0.157741	1	0.295499	1.97695	0.0938736	0.000422082
bp3715	LysR-family transcriptional regulator	_	0.874469	1.66297	6	11	19	1.49944e-12	1	0.780918	1.89992	0.00692378	0.00157724
bp3748	RNA polymerase sigma-32 factor	_	0.0918756	0.26959	1901	2026	2294	0	6.22695e-09	0.0862147	0.530208	0.655522	0.386363
bp3798	AraC family regulatory protein	_	-0.115477	-0.378512	13	12	10	1	0.137157	-0.176596	-0.177711	0.471703	0.754829
bp3820	putative regulatory protein	_	0.175087	0.293731	31	35	38	1	1	0.116863	0.763774	0.606471	0.244996
bp3834	conserved hypothetical protein	_	0.332575	-0.295456	27	34	22	1.54478e-05	1	0.360382	-0.0145378	0.110955	0.979862
bp3837	conserved hypothetical protein	_	0	-1.41504	8	8	3	1	1	-0.1217	-1.00299	0.637418	0.108356
bp3846	TetR family transcriptional regulator	_	0.249359	-0.512648	106	126	75	1	1	0.233282	-0.273203	0.181451	0.599747
bp3865	putative response regulator protein	_	0.306387	0.0318489	224	277	229	1	1	0.259313	0.181767	0.14325	0.737798
bp3866	putative sensor kinase protein	_	-0.186413	-0.186413	165	145	145	1	1	-0.233003	0.0373613	0.214533	0.945294

## Sheet: Tab 5
Tab 5. ChIPseq CLC genomics peak caller results
run e	Center of peak f	Length f	Peak shape score f	P-value f
BPSM (BvgA1) run1	794	298	5.68	6.93e-09
BPSM (BvgA2) run2	1479	465	1.53	0.06
BPSM (BvgA1) run1	1513	473	6.69	1.13e-11
BPSM (BvgA1) run1	2096	412	4.78	8.9e-07
BPSM (BvgA1) run1	3306	453	3.43	0.000301
BPSM (BvgA1) run1	3991	473	3.5	0.000237
BPSM (BvgA1) run1	4832	327	3.22	0.000638
BPSM (BvgA1) run1	6456	362	8.61	3.74e-18
BPSM (BvgA2) run2	6561	534	4.02	2.89e-05
BPSM (BvgA2) run2	8024	353	3.22	0.00065
BPSM (BvgA1) run1	8801	473	19.13	7.17e-82
BPSM (BvgA2) run2	8803	444	5.2	9.9e-08
BPSM (BvgA1) run1	9760	393	6.42	6.86e-11
BPSM (BvgA1) run1	10639	331	4.46	4.03e-06
BPSM (BvgA1) run1	11223	371	4.36	6.6e-06
BPSM (BvgA2) run2	11803	390	3.16	0.000776
BPSM (BvgA1) run1	11812	332	7.25	2.14e-13
BPSM (BvgA1) run1	12889	323	1.75	0.04
BPSM (BvgA1) run1	14704	354	1.29	0.1
BPSM (BvgA1) run1	15561	473	2.81	0.00251
BPSM (BvgA1) run1	19869	437	1.42	0.08
BPSM (BvgA1) run1	20569	468	3.41	0.000329
BPSM (BvgA1) run1	22267	447	1.34	0.09
BPSM (BvgA1) run1	23664	473	2.62	0.00443
BPSM (BvgA1) run1	24199	433	3.12	0.000907
BPSM (BvgA1) run1	25118	345	3.1	0.000972
BPSM (BvgA1) run1	25684	342	5.18	1.12e-07
BPSM (BvgA1) run1	26372	340	8.98	1.33e-19
BPSM (BvgA2) run2	26419	436	2.06	0.02
BPSM (BvgA2) run2	27199	404	1.51	0.07
BPSM (BvgA1) run1	34091	324	1.32	0.09
BPSM (BvgA1) run1	35819	325	1.64	0.05
BPSM (BvgA1) run1	36521	361	1.79	0.04
BPSM (BvgA1) run1	37675	333	1.65	0.05
BPSM (BvgA1) run1	38356	342	2.03	0.02
BPSM (BvgA1) run1	40321	365	1.84	0.03
BPSM (BvgA1) run1	41786	455	1.81	0.04
BPSM (BvgA1) run1	42538	351	3.68	0.000118
BPSM (BvgA1) run1	45919	460	1.89	0.03
BPSM (BvgA1) run1	46985	338	4.7	1.29e-06
BPSM (BvgA1) run1	48369	377	4.13	1.78e-05
BPSM (BvgA1) run1	49188	329	11.47	9.5e-31
BPSM (BvgA2) run2	49188	373	4.23	1.16e-05
BPSM (BvgA1) run1	49896	413	3.09	0.00101
BPSM (BvgA2) run2	49958	378	2.19	0.01
BPSM (BvgA1) run1	52442	320	1.43	0.08
BPSM (BvgA1) run1	53852	332	1.63	0.05
BPSM (BvgA1) run1	55173	445	1.35	0.09
BPSM (BvgA2) run2	57440	355	1.32	0.09
BPSM (BvgA1) run1	59836	335	1.89	0.03
BPSM (BvgA1) run1	61468	338	7.64	1.09e-14
BPSM (BvgA2) run2	61535	446	1.9	0.03
BPSM (BvgA1) run1	62692	340	9.51	9.82e-22
BPSM (BvgA2) run2	62700	578	1.44	0.08
BPSM (BvgA1) run1	63303	329	6.75	7.36e-12
BPSM (BvgA2) run2	63540	293	1.46	0.07
BPSM (BvgA1) run1	64103	420	8.89	2.95e-19
BPSM (BvgA2) run2	64445	486	2.51	0.00601
BPSM (BvgA1) run1	64713	405	7.88	1.62e-15
BPSM (BvgA2) run2	65761	652	3.14	0.000841
BPSM (BvgA1) run1	65794	342	9.34	4.79e-21
BPSM (BvgA1) run1	66809	474	8.03	5.05e-16
BPSM (BvgA2) run2	66863	406	3.17	0.000774
BPSM (BvgA2) run2	67599	373	2.24	0.01
BPSM (BvgA1) run1	67626	322	10.29	4.07e-25
BPSM (BvgA1) run1	68869	472	12.09	5.89e-34
BPSM (BvgA2) run2	68912	433	6.88	2.95e-12
BPSM (BvgA2) run2	70157	393	1.62	0.05
BPSM (BvgA1) run1	70285	348	2.2	0.01
BPSM (BvgA1) run1	70754	300	1.91	0.03
BPSM (BvgA2) run2	72393	407	4.47	3.83e-06
BPSM (BvgA1) run1	72403	318	12.84	4.65e-38
BPSM (BvgA1) run1	73730	455	3	0.00134
BPSM (BvgA1) run1	74741	387	2.23	0.01
BPSM (BvgA1) run1	76204	473	3.27	0.000529
BPSM (BvgA1) run1	76919	379	1.68	0.05
BPSM (BvgA2) run2	77548	447	1.63	0.05
BPSM (BvgA1) run1	79638	469	1.56	0.06
BPSM (BvgA1) run1	81299	464	1.71	0.04
BPSM (BvgA1) run1	82219	473	2.16	0.02
BPSM (BvgA1) run1	82789	406	2.31	0.01
BPSM (BvgA1) run1	83757	374	2.76	0.00286
BPSM (BvgA1) run1	84842	458	3.85	5.88e-05
BPSM (BvgA2) run2	84887	386	2.55	0.00534
BPSM (BvgA1) run1	85569	368	3.03	0.00124
BPSM (BvgA1) run1	86277	323	1.46	0.07
BPSM (BvgA1) run1	87395	342	2.06	0.02
BPSM (BvgA1) run1	87991	368	1.46	0.07
BPSM (BvgA1) run1	89576	411	1.91	0.03
BPSM (BvgA1) run1	90871	367	4.92	4.41e-07
BPSM (BvgA2) run2	91961	419	4.48	3.78e-06
BPSM (BvgA1) run1	91971	330	9.3	7.05e-21
BPSM (BvgA1) run1	92642	396	4.06	2.41e-05
BPSM (BvgA1) run1	93568	474	3.2	0.000676
BPSM (BvgA2) run2	95253	386	1.35	0.09
BPSM (BvgA1) run1	95264	333	5.68	6.68e-09
BPSM (BvgA1) run1	96285	372	3.88	5.22e-05
BPSM (BvgA1) run1	96857	373	2.77	0.00277
BPSM (BvgA1) run1	98423	381	1.68	0.05
BPSM (BvgA1) run1	98885	372	2.15	0.02
BPSM (BvgA2) run2	100403	296	1.68	0.05
BPSM (BvgA1) run1	100413	473	3.53	0.000207
BPSM (BvgA1) run1	100985	474	1.4	0.08
BPSM (BvgA1) run1	102338	374	2.37	0.00881
BPSM (BvgA1) run1	102731	348	2.65	0.00404
BPSM (BvgA1) run1	103510	395	5.19	1.04e-07
BPSM (BvgA1) run1	104061	318	2.16	0.02
BPSM (BvgA1) run1	104806	334	2.81	0.0025
BPSM (BvgA1) run1	106718	358	2.5	0.00625
BPSM (BvgA2) run2	107340	406	1.83	0.03
BPSM (BvgA2) run2	108544	255	1.51	0.07
BPSM (BvgA1) run1	109483	347	1.98	0.02
BPSM (BvgA1) run1	110366	471	2.12	0.02
BPSM (BvgA2) run2	111278	305	1.56	0.06
BPSM (BvgA1) run1	111288	473	5.22	9.11e-08
BPSM (BvgA1) run1	111886	446	2.82	0.00237
BPSM (BvgA1) run1	113854	330	10.74	3.38e-27
BPSM (BvgA2) run2	113867	368	2.7	0.0035
BPSM (BvgA1) run1	114581	472	3.99	3.31e-05
BPSM (BvgA2) run2	114647	459	2.37	0.009
BPSM (BvgA1) run1	116131	441	1.78	0.04
BPSM (BvgA1) run1	116959	333	1.7	0.04
BPSM (BvgA1) run1	117424	345	1.48	0.07
BPSM (BvgA1) run1	117772	316	1.49	0.07
BPSM (BvgA1) run1	119654	330	1.29	0.1
BPSM (BvgA1) run1	120587	412	1.31	0.09
BPSM (BvgA2) run2	121044	401	1.47	0.07
BPSM (BvgA1) run1	122664	390	1.36	0.09
BPSM (BvgA1) run1	125069	321	1.78	0.04
BPSM (BvgA1) run1	126914	413	3.24	0.000591
BPSM (BvgA2) run2	126915	322	1.31	0.09
BPSM (BvgA1) run1	128249	439	2.37	0.00878
BPSM (BvgA1) run1	128959	361	3.94	4.13e-05
BPSM (BvgA2) run2	130330	435	1.69	0.05
BPSM (BvgA1) run1	130371	341	8.47	1.21e-17
BPSM (BvgA2) run2	132634	371	6.62	1.78e-11
BPSM (BvgA1) run1	132638	319	21.66	2.48e-104
BPSM (BvgA1) run1	133742	454	3.73	9.5e-05
BPSM (BvgA2) run2	133785	339	1.91	0.03
BPSM (BvgA1) run1	134588	322	3.68	0.000118
BPSM (BvgA1) run1	135115	385	5.65	8.21e-09
BPSM (BvgA2) run2	135132	354	2.8	0.00252
BPSM (BvgA1) run1	136402	458	2.95	0.00158
BPSM (BvgA1) run1	137386	396	1.54	0.06
BPSM (BvgA1) run1	138734	345	11.29	7e-30
BPSM (BvgA2) run2	138760	402	3.89	5.06e-05
BPSM (BvgA1) run1	140153	387	1.8	0.04
BPSM (BvgA1) run1	140673	338	2.03	0.02
BPSM (BvgA1) run1	142119	413	1.93	0.03
BPSM (BvgA1) run1	142718	365	3.07	0.00107
BPSM (BvgA1) run1	149450	358	1.63	0.05
BPSM (BvgA1) run1	150126	337	1.96	0.03
BPSM (BvgA1) run1	150916	316	2.01	0.02
BPSM (BvgA1) run1	152602	345	2.49	0.00634
BPSM (BvgA1) run1	153173	334	3.55	0.00019
BPSM (BvgA1) run1	153923	469	2.16	0.02
BPSM (BvgA1) run1	155352	458	2.48	0.0065
BPSM (BvgA1) run1	157065	352	1.9	0.03
BPSM (BvgA1) run1	157527	350	1.52	0.06
BPSM (BvgA1) run1	158211	461	1.47	0.07
BPSM (BvgA1) run1	158841	317	1.85	0.03
BPSM (BvgA1) run1	159612	304	1.49	0.07
BPSM (BvgA1) run1	160719	473	3.34	0.000422
BPSM (BvgA2) run2	160797	406	2.09	0.02
BPSM (BvgA1) run1	162165	362	3.15	0.000816
BPSM (BvgA2) run2	162184	418	1.3	0.1
BPSM (BvgA1) run1	163092	343	2.4	0.00814
BPSM (BvgA1) run1	164245	322	2.25	0.01
BPSM (BvgA2) run2	164808	463	1.56	0.06
BPSM (BvgA1) run1	168790	348	3.67	0.00012
BPSM (BvgA1) run1	169839	325	1.7	0.04
BPSM (BvgA2) run2	170003	409	1.33	0.09
BPSM (BvgA1) run1	172757	413	4.29	8.87e-06
BPSM (BvgA1) run1	173741	407	2.07	0.02
BPSM (BvgA2) run2	174078	463	2.27	0.01
BPSM (BvgA1) run1	176346	335	3.95	3.89e-05
BPSM (BvgA1) run1	177348	388	2.08	0.02
BPSM (BvgA1) run1	177914	433	1.67	0.05
BPSM (BvgA1) run1	178885	388	1.57	0.06
BPSM (BvgA1) run1	179386	356	1.7	0.04
BPSM (BvgA1) run1	180644	338	3.17	0.000758
BPSM (BvgA1) run1	181192	340	4.95	3.68e-07
BPSM (BvgA2) run2	181224	356	2.05	0.02
BPSM (BvgA1) run1	181972	381	3.2	0.000693
BPSM (BvgA1) run1	182452	416	3.55	0.000194
BPSM (BvgA1) run1	183706	467	2.29	0.01
BPSM (BvgA1) run1	184481	456	2.17	0.02
BPSM (BvgA1) run1	184967	318	1.8	0.04
BPSM (BvgA1) run1	186961	351	1.96	0.02
BPSM (BvgA1) run1	187497	361	1.88	0.03
BPSM (BvgA1) run1	188403	331	1.76	0.04
BPSM (BvgA1) run1	188997	377	3.03	0.00124
BPSM (BvgA1) run1	189674	474	3.02	0.00126
BPSM (BvgA1) run1	190607	341	1.95	0.03
BPSM (BvgA1) run1	192595	325	1.58	0.06
BPSM (BvgA1) run1	193487	406	1.95	0.03
BPSM (BvgA2) run2	194271	330	1.67	0.05
BPSM (BvgA2) run2	195450	371	1.49	0.07
BPSM (BvgA1) run1	195588	472	2.74	0.00306
BPSM (BvgA1) run1	196703	473	2.21	0.01
BPSM (BvgA1) run1	197117	369	2.13	0.02
BPSM (BvgA1) run1	197614	353	2.35	0.00928
BPSM (BvgA1) run1	198124	350	1.65	0.05
BPSM (BvgA1) run1	199216	412	1.86	0.03
BPSM (BvgA1) run1	200846	428	2.33	0.00982
BPSM (BvgA1) run1	201856	377	2.46	0.00692
BPSM (BvgA1) run1	202911	372	3.53	0.000211
BPSM (BvgA1) run1	204633	387	1.34	0.09
BPSM (BvgA2) run2	205490	327	1.45	0.07
BPSM (BvgA2) run2	206720	321	1.92	0.03
BPSM (BvgA2) run2	208612	347	1.52	0.06
BPSM (BvgA1) run1	208636	412	3.22	0.000646
BPSM (BvgA1) run1	209473	366	2.45	0.0071
BPSM (BvgA1) run1	210047	437	1.78	0.04
BPSM (BvgA1) run1	212161	386	1.69	0.05
BPSM (BvgA1) run1	214735	323	1.74	0.04
BPSM (BvgA1) run1	215341	325	2.37	0.00879
BPSM (BvgA2) run2	215399	409	2.01	0.02
BPSM (BvgA2) run2	216561	334	2.65	0.00407
BPSM (BvgA1) run1	218862	439	1.48	0.07
BPSM (BvgA1) run1	219653	330	1.53	0.06
BPSM (BvgA1) run1	220486	360	1.51	0.07
BPSM (BvgA1) run1	223109	326	22.86	5.41e-116
BPSM (BvgA2) run2	223138	396	8.25	7.77e-17
BPSM (BvgA1) run1	223998	474	9.52	8.5e-22
BPSM (BvgA2) run2	224335	384	1.41	0.08
BPSM (BvgA1) run1	225962	468	4.56	2.59e-06
BPSM (BvgA2) run2	226775	362	2.71	0.00336
BPSM (BvgA1) run1	226777	414	8.24	8.91e-17
BPSM (BvgA1) run1	227949	344	3.84	6.08e-05
BPSM (BvgA1) run1	229561	304	2.55	0.00532
BPSM (BvgA1) run1	230508	360	2.38	0.00866
BPSM (BvgA1) run1	233385	361	1.62	0.05
BPSM (BvgA1) run1	234219	356	1.63	0.05
BPSM (BvgA1) run1	234797	362	1.67	0.05
BPSM (BvgA1) run1	235359	473	2.34	0.0097
BPSM (BvgA2) run2	235381	438	2.17	0.02
BPSM (BvgA1) run1	237030	324	1.54	0.06
BPSM (BvgA1) run1	239728	375	1.74	0.04
BPSM (BvgA1) run1	244353	343	1.41	0.08
BPSM (BvgA1) run1	246375	324	1.6	0.05
BPSM (BvgA1) run1	248773	467	1.53	0.06
BPSM (BvgA1) run1	249322	410	1.74	0.04
BPSM (BvgA1) run1	249824	339	1.81	0.04
BPSM (BvgA1) run1	251105	466	3.06	0.00112
BPSM (BvgA1) run1	251879	378	2.14	0.02
BPSM (BvgA1) run1	252981	474	2.29	0.01
BPSM (BvgA1) run1	254379	330	4.97	3.28e-07
BPSM (BvgA1) run1	254974	372	4.06	2.45e-05
BPSM (BvgA2) run2	254984	323	1.32	0.09
BPSM (BvgA1) run1	255798	415	5.07	1.95e-07
BPSM (BvgA1) run1	256419	353	4.48	3.79e-06
BPSM (BvgA1) run1	257203	324	2.96	0.00153
BPSM (BvgA1) run1	257759	440	2.31	0.01
BPSM (BvgA1) run1	258365	348	3.19	0.000706
BPSM (BvgA1) run1	259781	355	2.41	0.008
BPSM (BvgA1) run1	260471	472	1.59	0.06
BPSM (BvgA1) run1	261044	319	1.8	0.04
BPSM (BvgA1) run1	261465	302	1.36	0.09
BPSM (BvgA1) run1	261954	300	1.47	0.07
BPSM (BvgA1) run1	262561	280	1.43	0.08
BPSM (BvgA1) run1	263478	354	1.61	0.05
BPSM (BvgA1) run1	264475	327	2.99	0.00138
BPSM (BvgA2) run2	265561	344	1.95	0.03
BPSM (BvgA1) run1	267113	340	18.38	8.8e-76
BPSM (BvgA2) run2	267130	377	5.33	5.03e-08
BPSM (BvgA1) run1	267791	320	20.38	1.23e-92
BPSM (BvgA2) run2	267793	385	5.85	2.4e-09
BPSM (BvgA1) run1	269096	310	3.25	0.000575
BPSM (BvgA1) run1	270116	318	3.15	0.000813
BPSM (BvgA1) run1	270637	436	4.22	1.22e-05
BPSM (BvgA2) run2	270675	360	1.84	0.03
BPSM (BvgA1) run1	271498	383	2.31	0.01
BPSM (BvgA1) run1	272500	346	2.97	0.00148
BPSM (BvgA1) run1	275319	326	4.21	1.29e-05
BPSM (BvgA1) run1	275930	326	6.08	6.1e-10
BPSM (BvgA2) run2	275938	359	2.91	0.00181
BPSM (BvgA1) run1	277171	473	6.29	1.58e-10
BPSM (BvgA2) run2	277209	462	3.01	0.0013
BPSM (BvgA2) run2	278535	424	7.61	1.35e-14
BPSM (BvgA1) run1	278547	328	20.77	3.82e-96
BPSM (BvgA2) run2	279289	257	1.95	0.03
BPSM (BvgA1) run1	279314	329	6.85	3.67e-12
BPSM (BvgA1) run1	280501	324	3.64	0.000135
BPSM (BvgA1) run1	280995	470	2.62	0.00444
BPSM (BvgA1) run1	281824	341	3.15	0.000814
BPSM (BvgA1) run1	282534	359	3.14	0.000836
BPSM (BvgA1) run1	283576	324	20.16	1.19e-90
BPSM (BvgA2) run2	283590	401	6.7	1.01e-11
BPSM (BvgA1) run1	285396	363	1.29	0.1
BPSM (BvgA1) run1	285905	463	1.55	0.06
BPSM (BvgA2) run2	285927	453	1.31	0.1
BPSM (BvgA1) run1	292129	464	1.4	0.08
BPSM (BvgA1) run1	293623	302	1.6	0.05
BPSM (BvgA1) run1	295243	372	2.23	0.01
BPSM (BvgA1) run1	297218	319	2.51	0.00601
BPSM (BvgA1) run1	302018	396	1.74	0.04
BPSM (BvgA2) run2	302029	457	3	0.00133
BPSM (BvgA1) run1	304592	326	1.49	0.07
BPSM (BvgA1) run1	307543	381	1.41	0.08
BPSM (BvgA1) run1	319265	342	1.32	0.09
BPSM (BvgA1) run1	320102	343	4.07	2.38e-05
BPSM (BvgA1) run1	321614	416	2.15	0.02
BPSM (BvgA1) run1	323170	335	5.68	6.75e-09
BPSM (BvgA2) run2	323204	364	1.78	0.04
BPSM (BvgA1) run1	324432	321	1.56	0.06
BPSM (BvgA1) run1	325136	456	1.87	0.03
BPSM (BvgA1) run1	327006	474	1.55	0.06
BPSM (BvgA1) run1	328208	417	2.49	0.00644
BPSM (BvgA1) run1	329418	303	1.96	0.03
BPSM (BvgA1) run1	342228	315	1.32	0.09
BPSM (BvgA1) run1	346231	366	1.3	0.1
BPSM (BvgA1) run1	349825	442	1.32	0.09
BPSM (BvgA1) run1	351242	416	2.2	0.01
BPSM (BvgA1) run1	352367	466	2.69	0.0036
BPSM (BvgA1) run1	352890	316	1.86	0.03
BPSM (BvgA1) run1	353458	374	1.82	0.03
BPSM (BvgA1) run1	354086	370	1.35	0.09
BPSM (BvgA1) run1	354791	365	2.58	0.00492
BPSM (BvgA2) run2	354977	459	1.51	0.06
BPSM (BvgA1) run1	356293	396	2.84	0.00227
BPSM (BvgA1) run1	357358	406	3.29	0.000494
BPSM (BvgA1) run1	358368	393	2.58	0.00495
BPSM (BvgA1) run1	359317	351	3.2	0.000683
BPSM (BvgA1) run1	360428	356	3.16	0.000778
BPSM (BvgA1) run1	363267	369	1.4	0.08
BPSM (BvgA1) run1	364019	350	1.72	0.04
BPSM (BvgA1) run1	364559	425	1.73	0.04
BPSM (BvgA1) run1	365313	473	2.84	0.00227
BPSM (BvgA2) run2	365385	417	2.24	0.01
BPSM (BvgA1) run1	367283	474	4.38	5.97e-06
BPSM (BvgA1) run1	369510	396	4.26	1.03e-05
BPSM (BvgA2) run2	370398	279	1.88	0.03
BPSM (BvgA1) run1	370438	387	8.01	5.84e-16
BPSM (BvgA1) run1	370888	324	8.97	1.51e-19
BPSM (BvgA2) run2	370893	350	2.31	0.01
BPSM (BvgA1) run1	372102	368	1.83	0.03
BPSM (BvgA1) run1	373419	343	1.94	0.03
BPSM (BvgA1) run1	375129	473	2.66	0.0039
BPSM (BvgA1) run1	375591	322	2.15	0.02
BPSM (BvgA1) run1	376444	377	2.23	0.01
BPSM (BvgA1) run1	377441	339	2.71	0.00334
BPSM (BvgA1) run1	378158	354	1.75	0.04
BPSM (BvgA1) run1	380504	353	1.95	0.03
BPSM (BvgA1) run1	381593	424	2.47	0.00675
BPSM (BvgA1) run1	382085	328	3.03	0.00123
BPSM (BvgA1) run1	383592	416	4.94	3.87e-07
BPSM (BvgA2) run2	383593	411	1.35	0.09
BPSM (BvgA1) run1	384600	463	2.31	0.01
BPSM (BvgA1) run1	385806	469	1.46	0.07
BPSM (BvgA1) run1	387159	319	1.29	0.1
BPSM (BvgA1) run1	392405	323	1.78	0.04
BPSM (BvgA1) run1	394399	394	1.44	0.08
BPSM (BvgA1) run1	396791	385	1.44	0.08
BPSM (BvgA1) run1	399165	456	1.75	0.04
BPSM (BvgA1) run1	403508	401	1.62	0.05
BPSM (BvgA1) run1	406007	342	1.3	0.1
BPSM (BvgA2) run2	408751	436	1.44	0.07
BPSM (BvgA1) run1	436094	422	1.43	0.08
BPSM (BvgA1) run1	436628	379	2.05	0.02
BPSM (BvgA1) run1	437610	366	1.47	0.07
BPSM (BvgA1) run1	438096	367	1.32	0.09
BPSM (BvgA2) run2	443302	372	1.5	0.07
BPSM (BvgA1) run1	444589	375	2.24	0.01
BPSM (BvgA1) run1	445164	322	3.15	0.000827
BPSM (BvgA1) run1	446139	323	2.08	0.02
BPSM (BvgA2) run2	446420	442	1.38	0.08
BPSM (BvgA1) run1	449655	317	5.15	1.29e-07
BPSM (BvgA2) run2	449660	384	1.61	0.05
BPSM (BvgA1) run1	460272	347	7.06	8.05e-13
BPSM (BvgA2) run2	460319	425	3.01	0.00132
BPSM (BvgA1) run1	460984	402	1.95	0.03
BPSM (BvgA1) run1	462588	338	2.51	0.0061
BPSM (BvgA1) run1	463951	334	1.59	0.06
BPSM (BvgA1) run1	465247	368	2.72	0.00328
BPSM (BvgA1) run1	465906	374	3.4	0.000337
BPSM (BvgA1) run1	467264	296	2.48	0.00651
BPSM (BvgA1) run1	467605	361	2.51	0.00603
BPSM (BvgA1) run1	469203	471	3.35	0.000404
BPSM (BvgA1) run1	470252	413	1.84	0.03
BPSM (BvgA1) run1	470711	362	1.53	0.06
BPSM (BvgA1) run1	478642	371	1.64	0.05
BPSM (BvgA1) run1	479695	338	9.46	1.54e-21
BPSM (BvgA2) run2	479713	389	4.27	9.9e-06
BPSM (BvgA1) run1	480504	338	1.99	0.02
BPSM (BvgA1) run1	481039	384	1.5	0.07
BPSM (BvgA1) run1	481920	392	1.64	0.05
BPSM (BvgA1) run1	488888	337	5.29	6.13e-08
BPSM (BvgA1) run1	490547	467	2.91	0.0018
BPSM (BvgA2) run2	491102	373	1.56	0.06
BPSM (BvgA1) run1	491115	379	4.69	1.39e-06
BPSM (BvgA1) run1	492004	474	1.74	0.04
BPSM (BvgA2) run2	492298	439	1.74	0.04
BPSM (BvgA2) run2	493571	328	1.29	0.1
BPSM (BvgA1) run1	493617	364	1.29	0.1
BPSM (BvgA1) run1	495229	330	1.33	0.09
BPSM (BvgA1) run1	497180	340	4.47	3.93e-06
BPSM (BvgA1) run1	499377	473	1.3	0.1
BPSM (BvgA1) run1	500520	353	1.73	0.04
BPSM (BvgA1) run1	501771	330	1.8	0.04
BPSM (BvgA1) run1	502223	362	1.39	0.08
BPSM (BvgA1) run1	503617	326	2.31	0.01
BPSM (BvgA1) run1	504123	355	2.17	0.02
BPSM (BvgA1) run1	504610	384	2.05	0.02
BPSM (BvgA1) run1	506088	352	7.47	4.16e-14
BPSM (BvgA2) run2	506093	405	2.07	0.02
BPSM (BvgA1) run1	507193	413	3.53	0.000209
BPSM (BvgA1) run1	508329	325	2.82	0.00241
BPSM (BvgA1) run1	509097	473	2.69	0.00354
BPSM (BvgA2) run2	509108	427	2.81	0.00247
BPSM (BvgA1) run1	510379	368	2.42	0.00773
BPSM (BvgA1) run1	510944	471	2.98	0.00145
BPSM (BvgA1) run1	511981	350	4.43	4.61e-06
BPSM (BvgA1) run1	513989	463	1.82	0.03
BPSM (BvgA1) run1	514944	361	3.85	5.8e-05
BPSM (BvgA2) run2	515656	390	1.61	0.05
BPSM (BvgA1) run1	515699	370	7.15	4.35e-13
BPSM (BvgA1) run1	517005	466	1.52	0.06
BPSM (BvgA1) run1	517857	401	1.46	0.07
BPSM (BvgA2) run2	521968	402	1.74	0.04
BPSM (BvgA1) run1	524008	473	6.57	2.53e-11
BPSM (BvgA2) run2	524044	424	3.97	3.62e-05
BPSM (BvgA1) run1	525464	317	2.62	0.00446
BPSM (BvgA1) run1	526602	368	2.74	0.00312
BPSM (BvgA1) run1	527084	372	1.91	0.03
BPSM (BvgA1) run1	529209	329	1.79	0.04
BPSM (BvgA2) run2	531895	470	6.16	3.58e-10
BPSM (BvgA1) run1	531901	318	24.65	1.78e-134
BPSM (BvgA1) run1	534686	474	1.61	0.05
BPSM (BvgA1) run1	537419	372	1.47	0.07
BPSM (BvgA1) run1	538424	474	1.59	0.06
BPSM (BvgA1) run1	544736	366	1.51	0.07
BPSM (BvgA2) run2	548494	407	1.45	0.07
BPSM (BvgA1) run1	552967	326	2.7	0.00342
BPSM (BvgA1) run1	553546	374	2.31	0.01
BPSM (BvgA1) run1	554033	340	1.37	0.09
BPSM (BvgA1) run1	555512	334	1.41	0.08
BPSM (BvgA1) run1	557654	342	1.48	0.07
BPSM (BvgA1) run1	558122	317	1.3	0.1
BPSM (BvgA1) run1	558676	473	1.5	0.07
BPSM (BvgA1) run1	559413	347	2.71	0.00336
BPSM (BvgA1) run1	561421	367	1.47	0.07
BPSM (BvgA1) run1	563616	364	1.45	0.07
BPSM (BvgA1) run1	565592	355	1.55	0.06
BPSM (BvgA1) run1	566030	362	1.43	0.08
BPSM (BvgA1) run1	566639	431	1.71	0.04
BPSM (BvgA1) run1	568617	383	1.3	0.1
BPSM (BvgA1) run1	573237	358	2.22	0.01
BPSM (BvgA1) run1	576276	317	2.46	0.00702
BPSM (BvgA1) run1	577106	472	1.81	0.03
BPSM (BvgA1) run1	579105	387	4.44	4.57e-06
BPSM (BvgA2) run2	579121	354	2	0.02
BPSM (BvgA1) run1	579826	442	3.1	0.000973
BPSM (BvgA1) run1	580678	467	2.95	0.00161
BPSM (BvgA1) run1	582146	378	1.85	0.03
BPSM (BvgA1) run1	583023	331	1.47	0.07
BPSM (BvgA1) run1	583653	357	1.43	0.08
BPSM (BvgA1) run1	584207	328	1.4	0.08
BPSM (BvgA1) run1	604473	375	2.41	0.008
BPSM (BvgA1) run1	605250	316	3.26	0.000566
BPSM (BvgA1) run1	606503	319	1.31	0.1
BPSM (BvgA1) run1	607707	371	2.03	0.02
BPSM (BvgA1) run1	608649	457	2.46	0.00686
BPSM (BvgA1) run1	609504	440	1.38	0.08
BPSM (BvgA1) run1	610349	349	2.12	0.02
BPSM (BvgA1) run1	611509	316	10.27	4.79e-25
BPSM (BvgA2) run2	611512	349	3.5	0.000232
BPSM (BvgA1) run1	612176	473	11.25	1.1e-29
BPSM (BvgA2) run2	612474	410	1.74	0.04
BPSM (BvgA1) run1	613794	473	3.3	0.000488
BPSM (BvgA2) run2	613818	407	1.39	0.08
BPSM (BvgA1) run1	614431	421	2.67	0.00376
BPSM (BvgA1) run1	615879	469	3.33	0.000432
BPSM (BvgA2) run2	615995	447	1.63	0.05
BPSM (BvgA1) run1	618405	472	1.55	0.06
BPSM (BvgA1) run1	619085	426	1.36	0.09
BPSM (BvgA1) run1	619879	345	1.64	0.05
BPSM (BvgA1) run1	637607	365	1.8	0.04
BPSM (BvgA2) run2	637655	296	1.3	0.1
BPSM (BvgA1) run1	638329	345	2.38	0.00862
BPSM (BvgA1) run1	638979	343	1.34	0.09
BPSM (BvgA1) run1	641516	330	1.58	0.06
BPSM (BvgA1) run1	642065	358	2.6	0.00471
BPSM (BvgA2) run2	672875	407	1.77	0.04
BPSM (BvgA1) run1	672904	388	5.05	2.18e-07
BPSM (BvgA1) run1	675917	403	2.62	0.00446
BPSM (BvgA1) run1	676903	367	1.78	0.04
BPSM (BvgA2) run2	678095	350	2.02	0.02
BPSM (BvgA1) run1	678118	452	1.35	0.09
BPSM (BvgA1) run1	692678	365	1.88	0.03
BPSM (BvgA1) run1	693999	473	1.89	0.03
BPSM (BvgA2) run2	704201	309	1.4	0.08
BPSM (BvgA1) run1	706272	473	1.77	0.04
BPSM (BvgA1) run1	707852	331	2.81	0.00248
BPSM (BvgA1) run1	708708	380	1.6	0.05
BPSM (BvgA1) run1	709211	324	2.13	0.02
BPSM (BvgA1) run1	710934	459	4.32	7.67e-06
BPSM (BvgA1) run1	712292	457	2.29	0.01
BPSM (BvgA1) run1	713360	462	1.92	0.03
BPSM (BvgA1) run1	716596	386	1.31	0.09
BPSM (BvgA1) run1	717952	380	1.37	0.09
BPSM (BvgA2) run2	718325	322	1.55	0.06
BPSM (BvgA1) run1	722020	338	1.8	0.04
BPSM (BvgA2) run2	722364	280	1.51	0.07
BPSM (BvgA1) run1	722898	413	2.98	0.00142
BPSM (BvgA1) run1	723522	448	1.52	0.06
BPSM (BvgA1) run1	724380	351	1.3	0.1
BPSM (BvgA1) run1	725521	329	1.68	0.05
BPSM (BvgA1) run1	727829	465	1.37	0.09
BPSM (BvgA2) run2	729706	404	5.08	1.88e-07
BPSM (BvgA1) run1	729717	325	15.71	6.14e-56
BPSM (BvgA1) run1	731466	336	2.51	0.0061
BPSM (BvgA2) run2	742049	598	4.77	9.05e-07
BPSM (BvgA1) run1	742058	323	12.51	3.28e-36
BPSM (BvgA2) run2	743601	362	2.19	0.01
BPSM (BvgA1) run1	743632	474	5.17	1.14e-07
BPSM (BvgA1) run1	750932	330	3.6	0.000158
BPSM (BvgA2) run2	752049	396	2	0.02
BPSM (BvgA1) run1	752051	345	4.78	8.89e-07
BPSM (BvgA2) run2	754396	358	4.63	1.83e-06
BPSM (BvgA1) run1	754403	319	14.23	2.92e-46
BPSM (BvgA1) run1	755307	335	1.66	0.05
BPSM (BvgA2) run2	756358	397	2.09	0.02
BPSM (BvgA2) run2	757554	253	1.49	0.07
BPSM (BvgA1) run1	757620	374	4.47	3.96e-06
BPSM (BvgA2) run2	758088	349	1.53	0.06
BPSM (BvgA1) run1	758095	344	5.08	1.85e-07
BPSM (BvgA2) run2	758996	396	5.46	2.39e-08
BPSM (BvgA1) run1	759004	316	16.45	4.15e-61
BPSM (BvgA1) run1	760090	470	1.6	0.06
BPSM (BvgA1) run1	760656	385	1.6	0.06
BPSM (BvgA1) run1	761119	395	1.71	0.04
BPSM (BvgA1) run1	762208	419	5.31	5.57e-08
BPSM (BvgA2) run2	762224	442	2.87	0.00206
BPSM (BvgA1) run1	764070	421	2.54	0.00562
BPSM (BvgA1) run1	764759	317	3.18	0.000727
BPSM (BvgA2) run2	764809	417	1.94	0.03
BPSM (BvgA1) run1	765527	420	2.38	0.00869
BPSM (BvgA1) run1	775996	330	20.39	1.05e-92
BPSM (BvgA2) run2	776006	430	6.06	6.67e-10
BPSM (BvgA2) run2	776711	397	1.45	0.07
BPSM (BvgA1) run1	778479	319	2.16	0.02
BPSM (BvgA1) run1	779279	374	2.38	0.00861
BPSM (BvgA1) run1	780277	352	2.59	0.00475
BPSM (BvgA1) run1	780865	474	2.17	0.01
BPSM (BvgA1) run1	795512	333	1.52	0.06
BPSM (BvgA1) run1	795928	400	1.67	0.05
BPSM (BvgA1) run1	797192	350	1.78	0.04
BPSM (BvgA1) run1	807722	374	2.43	0.00751
BPSM (BvgA1) run1	808498	347	1.62	0.05
BPSM (BvgA2) run2	808695	557	1.33	0.09
BPSM (BvgA1) run1	810643	345	2.95	0.00161
BPSM (BvgA1) run1	811026	355	2.99	0.00141
BPSM (BvgA2) run2	811055	395	1.38	0.08
BPSM (BvgA1) run1	811721	431	1.51	0.07
BPSM (BvgA1) run1	812201	420	1.44	0.08
BPSM (BvgA1) run1	812629	403	1.52	0.06
BPSM (BvgA1) run1	813245	348	2.05	0.02
BPSM (BvgA1) run1	813936	333	1.35	0.09
BPSM (BvgA1) run1	814777	470	3.22	0.000645
BPSM (BvgA1) run1	815700	342	4.39	5.7e-06
BPSM (BvgA1) run1	816168	343	3.95	3.96e-05
BPSM (BvgA1) run1	817196	386	2.3	0.01
BPSM (BvgA1) run1	817676	355	2.23	0.01
BPSM (BvgA2) run2	819580	355	1.66	0.05
BPSM (BvgA1) run1	823759	364	2.21	0.01
BPSM (BvgA1) run1	824260	376	2.63	0.00431
BPSM (BvgA1) run1	825701	409	1.83	0.03
BPSM (BvgA2) run2	835930	386	1.42	0.08
BPSM (BvgA1) run1	851777	395	1.71	0.04
BPSM (BvgA1) run1	852479	473	2.68	0.00365
BPSM (BvgA1) run1	853108	471	2.09	0.02
BPSM (BvgA2) run2	859294	360	4.65	1.65e-06
BPSM (BvgA1) run1	859311	320	12.63	6.91e-37
BPSM (BvgA2) run2	860042	381	2.08	0.02
BPSM (BvgA1) run1	864487	329	1.89	0.03
BPSM (BvgA1) run1	867770	446	1.59	0.06
BPSM (BvgA2) run2	867881	423	1.54	0.06
BPSM (BvgA2) run2	869148	450	2.57	0.00504
BPSM (BvgA1) run1	869236	378	6.34	1.12e-10
BPSM (BvgA1) run1	869796	366	6.84	4.02e-12
BPSM (BvgA1) run1	870835	461	17.34	1.08e-67
BPSM (BvgA2) run2	870860	450	4.36	6.42e-06
BPSM (BvgA1) run1	872331	322	3.94	3.99e-05
BPSM (BvgA1) run1	873460	334	11.36	3.26e-30
BPSM (BvgA2) run2	873471	379	4.21	1.26e-05
BPSM (BvgA1) run1	875409	392	3.39	0.00035
BPSM (BvgA1) run1	876061	406	2.07	0.02
BPSM (BvgA2) run2	877205	361	3.71	0.000104
BPSM (BvgA1) run1	877213	319	10.08	3.54e-24
BPSM (BvgA1) run1	878051	318	1.99	0.02
BPSM (BvgA1) run1	878659	335	2.88	0.002
BPSM (BvgA1) run1	879486	414	2.27	0.01
BPSM (BvgA1) run1	880640	472	2.05	0.02
BPSM (BvgA1) run1	881666	389	1.64	0.05
BPSM (BvgA1) run1	882209	433	1.67	0.05
BPSM (BvgA1) run1	882807	328	1.85	0.03
BPSM (BvgA1) run1	883428	329	1.61	0.05
BPSM (BvgA1) run1	884042	331	2.67	0.00377
BPSM (BvgA1) run1	884604	384	2.71	0.0034
BPSM (BvgA2) run2	885668	372	3.22	0.000651
BPSM (BvgA1) run1	885683	321	10.07	3.66e-24
BPSM (BvgA1) run1	887174	462	3.26	0.00055
BPSM (BvgA2) run2	888244	382	3.55	0.000194
BPSM (BvgA1) run1	888266	331	6.21	2.69e-10
BPSM (BvgA1) run1	901366	326	1.65	0.05
BPSM (BvgA2) run2	901422	461	1.61	0.05
BPSM (BvgA1) run1	906262	340	2.52	0.00582
BPSM (BvgA1) run1	906970	363	2.2	0.01
BPSM (BvgA2) run2	907034	467	1.8	0.04
BPSM (BvgA1) run1	908783	387	1.53	0.06
BPSM (BvgA1) run1	909504	333	1.99	0.02
BPSM (BvgA1) run1	910175	446	2.36	0.00918
BPSM (BvgA1) run1	911129	473	2.77	0.00281
BPSM (BvgA1) run1	911977	382	2.34	0.00953
BPSM (BvgA1) run1	912699	333	2.26	0.01
BPSM (BvgA1) run1	913293	440	2.45	0.00709
BPSM (BvgA1) run1	914661	332	7.87	1.77e-15
BPSM (BvgA2) run2	914691	409	1.95	0.03
BPSM (BvgA1) run1	915383	343	4.84	6.34e-07
BPSM (BvgA1) run1	916354	474	2.25	0.01
BPSM (BvgA1) run1	930243	427	2.41	0.00797
BPSM (BvgA1) run1	931787	354	3.71	0.000104
BPSM (BvgA2) run2	932508	390	1.54	0.06
BPSM (BvgA1) run1	933692	353	1.49	0.07
BPSM (BvgA1) run1	935957	316	12.38	1.72e-35
BPSM (BvgA2) run2	935957	387	4.55	2.68e-06
BPSM (BvgA1) run1	939160	359	1.91	0.03
BPSM (BvgA1) run1	939618	324	2.03	0.02
BPSM (BvgA1) run1	940867	341	2.55	0.00545
BPSM (BvgA1) run1	941750	474	2.67	0.00375
BPSM (BvgA1) run1	943076	346	1.34	0.09
BPSM (BvgA1) run1	945093	334	2.31	0.01
BPSM (BvgA1) run1	945839	327	9.99	8.35e-24
BPSM (BvgA2) run2	945843	369	3.86	5.59e-05
BPSM (BvgA2) run2	974721	420	1.87	0.03
BPSM (BvgA2) run2	976620	358	1.61	0.05
BPSM (BvgA1) run1	976656	325	2.95	0.00161
BPSM (BvgA1) run1	977262	358	2.56	0.00521
BPSM (BvgA1) run1	978413	413	2.53	0.00564
BPSM (BvgA1) run1	978995	473	2.36	0.00912
BPSM (BvgA1) run1	979998	327	4.76	9.53e-07
BPSM (BvgA1) run1	982344	363	1.29	0.1
BPSM (BvgA1) run1	983116	402	1.77	0.04
BPSM (BvgA1) run1	984129	344	1.56	0.06
BPSM (BvgA1) run1	985886	474	1.81	0.04
BPSM (BvgA2) run2	988356	618	1.38	0.08
BPSM (BvgA1) run1	988359	408	8.62	3.24e-18
BPSM (BvgA1) run1	989322	323	2.39	0.00846
BPSM (BvgA1) run1	990357	315	1.71	0.04
BPSM (BvgA2) run2	994528	308	1.32	0.09
BPSM (BvgA1) run1	999344	394	2.65	0.00407
BPSM (BvgA1) run1	1000273	348	1.88	0.03
BPSM (BvgA1) run1	1003021	435	1.63	0.05
BPSM (BvgA1) run1	1011392	454	3.39	0.000344
BPSM (BvgA1) run1	1013893	317	17.96	2.13e-72
BPSM (BvgA2) run2	1013912	386	5.09	1.79e-07
BPSM (BvgA1) run1	1015510	317	1.54	0.06
BPSM (BvgA1) run1	1016537	468	2.35	0.00938
BPSM (BvgA2) run2	1016643	418	1.51	0.06
BPSM (BvgA1) run1	1018232	358	2.11	0.02
BPSM (BvgA1) run1	1019028	376	1.38	0.08
BPSM (BvgA1) run1	1019779	396	1.79	0.04
BPSM (BvgA1) run1	1021072	360	1.47	0.07
BPSM (BvgA1) run1	1022739	447	1.38	0.08
BPSM (BvgA1) run1	1026888	343	1.54	0.06
BPSM (BvgA1) run1	1027468	473	1.98	0.02
BPSM (BvgA1) run1	1030293	419	1.64	0.05
BPSM (BvgA1) run1	1032874	384	2.05	0.02
BPSM (BvgA1) run1	1033807	327	13.11	1.52e-39
BPSM (BvgA2) run2	1033818	384	4.46	4.03e-06
BPSM (BvgA1) run1	1035005	444	1.64	0.05
BPSM (BvgA2) run2	1035652	286	1.42	0.08
BPSM (BvgA1) run1	1035695	322	6.52	3.47e-11
BPSM (BvgA1) run1	1036493	326	8.33	3.94e-17
BPSM (BvgA2) run2	1036537	476	2.44	0.00735
BPSM (BvgA1) run1	1038344	334	1.48	0.07
BPSM (BvgA2) run2	1041562	383	1.64	0.05
BPSM (BvgA1) run1	1045159	331	1.93	0.03
BPSM (BvgA1) run1	1053464	472	1.6	0.05
BPSM (BvgA1) run1	1059640	416	1.63	0.05
BPSM (BvgA1) run1	1062667	341	1.35	0.09
BPSM (BvgA2) run2	1063334	376	1.45	0.07
BPSM (BvgA1) run1	1064594	474	2.65	0.00404
BPSM (BvgA1) run1	1065712	327	11.93	4.03e-33
BPSM (BvgA2) run2	1065723	421	5.09	1.78e-07
BPSM (BvgA2) run2	1076551	404	1.5	0.07
BPSM (BvgA1) run1	1078319	341	9.31	6.48e-21
BPSM (BvgA2) run2	1078331	499	4.24	1.11e-05
BPSM (BvgA1) run1	1079118	441	2.08	0.02
BPSM (BvgA1) run1	1079994	413	1.79	0.04
BPSM (BvgA1) run1	1082121	380	3.48	0.000246
BPSM (BvgA1) run1	1085439	316	1.72	0.04
BPSM (BvgA1) run1	1085893	329	1.32	0.09
BPSM (BvgA1) run1	1087590	429	1.46	0.07
BPSM (BvgA1) run1	1088765	322	2.19	0.01
BPSM (BvgA1) run1	1089865	342	1.54	0.06
BPSM (BvgA1) run1	1092499	473	1.95	0.03
BPSM (BvgA1) run1	1094136	386	2.75	0.003
BPSM (BvgA1) run1	1095197	293	1.75	0.04
BPSM (BvgA1) run1	1095892	473	1.89	0.03
BPSM (BvgA2) run2	1096488	426	1.87	0.03
BPSM (BvgA2) run2	1097914	387	6.58	2.31e-11
BPSM (BvgA1) run1	1097932	370	18.49	1.34e-76
BPSM (BvgA1) run1	1099462	469	2.74	0.00304
BPSM (BvgA1) run1	1100627	336	4.06	2.5e-05
BPSM (BvgA1) run1	1101200	422	4.15	1.64e-05
BPSM (BvgA1) run1	1102723	472	3.38	0.000368
BPSM (BvgA1) run1	1103823	404	5.35	4.41e-08
BPSM (BvgA2) run2	1103837	436	1.3	0.1
BPSM (BvgA1) run1	1104805	420	3.62	0.000145
BPSM (BvgA1) run1	1106337	444	2.65	0.00408
BPSM (BvgA2) run2	1109285	320	1.36	0.09
BPSM (BvgA2) run2	1113105	419	1.34	0.09
BPSM (BvgA2) run2	1114407	373	1.42	0.08
BPSM (BvgA1) run1	1114475	463	1.41	0.08
BPSM (BvgA1) run1	1118685	411	2.09	0.02
BPSM (BvgA1) run1	1120482	337	1.32	0.09
BPSM (BvgA1) run1	1122725	399	1.96	0.03
BPSM (BvgA1) run1	1123507	341	3.42	0.000316
BPSM (BvgA1) run1	1124211	324	2.41	0.0079
BPSM (BvgA1) run1	1124799	323	2.15	0.02
BPSM (BvgA1) run1	1125621	325	2.84	0.00222
BPSM (BvgA1) run1	1126293	447	3.56	0.000188
BPSM (BvgA1) run1	1127682	346	4.35	6.94e-06
BPSM (BvgA2) run2	1127959	456	1.46	0.07
BPSM (BvgA1) run1	1128753	429	1.97	0.02
BPSM (BvgA2) run2	1128771	345	1.51	0.06
BPSM (BvgA1) run1	1131288	368	3.13	0.000886
BPSM (BvgA1) run1	1131835	454	2.63	0.00429
BPSM (BvgA1) run1	1133962	367	3.06	0.00113
BPSM (BvgA2) run2	1134062	445	1.39	0.08
BPSM (BvgA2) run2	1135334	375	1.34	0.09
BPSM (BvgA1) run1	1135425	436	2.33	0.00993
BPSM (BvgA1) run1	1137184	323	1.45	0.07
BPSM (BvgA1) run1	1137730	334	1.62	0.05
BPSM (BvgA1) run1	1138312	334	1.96	0.03
BPSM (BvgA1) run1	1138874	404	3	0.00134
BPSM (BvgA2) run2	1138920	388	1.6	0.06
BPSM (BvgA1) run1	1140108	389	1.63	0.05
BPSM (BvgA1) run1	1142491	317	2.92	0.00173
BPSM (BvgA2) run2	1142617	401	2.97	0.00151
BPSM (BvgA1) run1	1154762	351	1.42	0.08
BPSM (BvgA1) run1	1155995	424	1.5	0.07
BPSM (BvgA1) run1	1158800	346	1.99	0.02
BPSM (BvgA1) run1	1160629	335	4.13	1.83e-05
BPSM (BvgA1) run1	1162513	418	1.48	0.07
BPSM (BvgA1) run1	1163566	369	3.08	0.00102
BPSM (BvgA1) run1	1164460	318	23.23	1.19e-119
BPSM (BvgA2) run2	1164469	411	8.63	3.01e-18
BPSM (BvgA1) run1	1166011	406	2.4	0.00826
BPSM (BvgA1) run1	1166810	350	2.07	0.02
BPSM (BvgA1) run1	1167391	428	2.76	0.0029
BPSM (BvgA1) run1	1168572	436	2.05	0.02
BPSM (BvgA1) run1	1172453	353	1.4	0.08
BPSM (BvgA1) run1	1173368	447	2.48	0.00654
BPSM (BvgA1) run1	1173907	376	1.82	0.03
BPSM (BvgA1) run1	1174697	395	1.8	0.04
BPSM (BvgA2) run2	1174707	379	2.07	0.02
BPSM (BvgA2) run2	1175368	226	1.49	0.07
BPSM (BvgA1) run1	1176734	325	5.46	2.33e-08
BPSM (BvgA1) run1	1178296	328	1.99	0.02
BPSM (BvgA1) run1	1178916	392	5.14	1.37e-07
BPSM (BvgA2) run2	1178930	415	2.36	0.00917
BPSM (BvgA1) run1	1179722	422	1.89	0.03
BPSM (BvgA1) run1	1180922	360	1.67	0.05
BPSM (BvgA1) run1	1182107	339	1.68	0.05
BPSM (BvgA1) run1	1182722	429	1.39	0.08
BPSM (BvgA1) run1	1183156	327	1.55	0.06
BPSM (BvgA1) run1	1183730	474	1.78	0.04
BPSM (BvgA1) run1	1184695	375	3.39	0.00035
BPSM (BvgA1) run1	1186267	317	2.54	0.00552
BPSM (BvgA1) run1	1187039	328	1.59	0.06
BPSM (BvgA2) run2	1187760	347	1.35	0.09
BPSM (BvgA2) run2	1196643	376	1.33	0.09
BPSM (BvgA1) run1	1198634	404	1.55	0.06
BPSM (BvgA1) run1	1202848	322	1.74	0.04
BPSM (BvgA1) run1	1209977	361	3.59	0.000162
BPSM (BvgA1) run1	1211438	355	11.28	7.95e-30
BPSM (BvgA2) run2	1211442	359	4.08	2.26e-05
BPSM (BvgA1) run1	1212501	349	2.33	0.00988
BPSM (BvgA1) run1	1213032	356	2.71	0.00335
BPSM (BvgA1) run1	1213559	327	1.83	0.03
BPSM (BvgA1) run1	1216364	359	1.92	0.03
BPSM (BvgA2) run2	1217361	375	1.3	0.1
BPSM (BvgA1) run1	1217445	354	8.23	9.41e-17
BPSM (BvgA1) run1	1218174	359	11.11	5.81e-29
BPSM (BvgA2) run2	1218177	436	4.86	5.78e-07
BPSM (BvgA1) run1	1219318	464	1.48	0.07
BPSM (BvgA2) run2	1222223	340	1.41	0.08
BPSM (BvgA1) run1	1224201	396	1.42	0.08
BPSM (BvgA1) run1	1229587	386	1.37	0.09
BPSM (BvgA1) run1	1230507	323	2.81	0.00251
BPSM (BvgA1) run1	1235067	342	1.55	0.06
BPSM (BvgA1) run1	1237948	379	1.38	0.08
BPSM (BvgA1) run1	1239608	404	2.32	0.01
BPSM (BvgA1) run1	1240567	350	13.43	2.03e-41
BPSM (BvgA2) run2	1240584	365	4.92	4.4e-07
BPSM (BvgA1) run1	1242016	473	2.05	0.02
BPSM (BvgA2) run2	1242081	425	1.95	0.03
BPSM (BvgA1) run1	1243336	413	3.49	0.000239
BPSM (BvgA1) run1	1244600	468	3.21	0.000663
BPSM (BvgA1) run1	1245526	342	2.31	0.01
BPSM (BvgA1) run1	1246865	353	1.62	0.05
BPSM (BvgA1) run1	1249222	369	1.45	0.07
BPSM (BvgA1) run1	1250567	322	14.56	2.61e-48
BPSM (BvgA2) run2	1250575	414	5.19	1.07e-07
BPSM (BvgA1) run1	1251355	377	3.46	0.000267
BPSM (BvgA2) run2	1252863	415	1.69	0.05
BPSM (BvgA1) run1	1252870	345	6.63	1.68e-11
BPSM (BvgA1) run1	1253686	346	1.59	0.06
BPSM (BvgA1) run1	1254779	318	4.63	1.8e-06
BPSM (BvgA1) run1	1255646	318	1.77	0.04
BPSM (BvgA1) run1	1256379	472	2.9	0.00188
BPSM (BvgA2) run2	1257931	451	1.54	0.06
BPSM (BvgA1) run1	1257936	349	7.8	3.1e-15
BPSM (BvgA1) run1	1260174	415	3.77	8.04e-05
BPSM (BvgA2) run2	1261075	486	7.4	6.64e-14
BPSM (BvgA1) run1	1261081	330	23.16	6.45e-119
BPSM (BvgA1) run1	1262714	322	1.98	0.02
BPSM (BvgA2) run2	1262736	393	1.66	0.05
BPSM (BvgA2) run2	1264229	325	4.81	7.56e-07
BPSM (BvgA1) run1	1264239	358	9.64	2.76e-22
BPSM (BvgA2) run2	1264837	376	3.16	0.000799
BPSM (BvgA1) run1	1264838	331	8.79	7.39e-19
BPSM (BvgA2) run2	1265471	332	1.38	0.08
BPSM (BvgA1) run1	1266631	466	3.73	9.54e-05
BPSM (BvgA1) run1	1267912	372	2.12	0.02
BPSM (BvgA1) run1	1268620	356	2.71	0.00332
BPSM (BvgA1) run1	1269799	377	1.4	0.08
BPSM (BvgA1) run1	1281458	318	1.99	0.02
BPSM (BvgA1) run1	1282607	318	1.32	0.09
BPSM (BvgA1) run1	1283216	474	1.28	0.1
BPSM (BvgA1) run1	1285071	473	1.79	0.04
BPSM (BvgA1) run1	1290155	416	1.34	0.09
BPSM (BvgA2) run2	1292381	427	1.37	0.09
BPSM (BvgA1) run1	1294542	403	2.77	0.00282
BPSM (BvgA1) run1	1295848	459	2.25	0.01
BPSM (BvgA2) run2	1296412	400	1.48	0.07
BPSM (BvgA1) run1	1296433	394	3.47	0.000262
BPSM (BvgA1) run1	1297692	346	2.1	0.02
BPSM (BvgA1) run1	1299499	345	1.55	0.06
BPSM (BvgA1) run1	1300050	341	1.66	0.05
BPSM (BvgA1) run1	1300576	324	1.89	0.03
BPSM (BvgA1) run1	1301183	449	4.1	2.06e-05
BPSM (BvgA2) run2	1301203	410	2.29	0.01
BPSM (BvgA1) run1	1302355	362	2.74	0.00303
BPSM (BvgA1) run1	1302935	332	1.84	0.03
BPSM (BvgA2) run2	1303722	346	2.13	0.02
BPSM (BvgA1) run1	1303733	340	5.13	1.46e-07
BPSM (BvgA1) run1	1304878	315	6.74	7.67e-12
BPSM (BvgA2) run2	1304953	358	2.19	0.01
BPSM (BvgA2) run2	1305578	349	1.91	0.03
BPSM (BvgA1) run1	1305599	389	3.76	8.66e-05
BPSM (BvgA1) run1	1307382	329	1.72	0.04
BPSM (BvgA1) run1	1307853	408	1.48	0.07
BPSM (BvgA2) run2	1307871	370	1.29	0.1
BPSM (BvgA2) run2	1308735	428	2.07	0.02
BPSM (BvgA1) run1	1308745	472	3.2	0.000697
BPSM (BvgA1) run1	1310280	306	1.71	0.04
BPSM (BvgA1) run1	1311004	451	1.89	0.03
BPSM (BvgA2) run2	1311057	386	1.59	0.06
BPSM (BvgA1) run1	1312782	344	1.66	0.05
BPSM (BvgA1) run1	1313472	316	1.85	0.03
BPSM (BvgA1) run1	1318373	380	7.02	1.13e-12
BPSM (BvgA2) run2	1318387	340	2.77	0.00278
BPSM (BvgA1) run1	1319013	372	3.64	0.000136
BPSM (BvgA2) run2	1319064	417	1.55	0.06
BPSM (BvgA1) run1	1320188	365	1.47	0.07
BPSM (BvgA1) run1	1321812	384	3.99	3.28e-05
BPSM (BvgA2) run2	1322435	341	2.07	0.02
BPSM (BvgA1) run1	1322452	322	7.1	6.2e-13
BPSM (BvgA1) run1	1323410	353	1.43	0.08
BPSM (BvgA1) run1	1324224	437	1.99	0.02
BPSM (BvgA1) run1	1325236	344	1.77	0.04
BPSM (BvgA1) run1	1326832	354	1.83	0.03
BPSM (BvgA1) run1	1328030	474	1.59	0.06
BPSM (BvgA1) run1	1330362	379	1.69	0.05
BPSM (BvgA1) run1	1330863	389	1.35	0.09
BPSM (BvgA1) run1	1331378	337	1.85	0.03
BPSM (BvgA1) run1	1333494	456	1.55	0.06
BPSM (BvgA1) run1	1336071	316	8.2	1.21e-16
BPSM (BvgA2) run2	1336098	434	2.29	0.01
BPSM (BvgA1) run1	1337242	430	1.33	0.09
BPSM (BvgA2) run2	1342287	315	1.4	0.08
BPSM (BvgA1) run1	1346179	387	1.29	0.1
BPSM (BvgA2) run2	1350911	417	1.48	0.07
BPSM (BvgA1) run1	1352298	345	1.57	0.06
BPSM (BvgA2) run2	1353945	342	1.79	0.04
BPSM (BvgA1) run1	1353951	339	5.9	1.83e-09
BPSM (BvgA1) run1	1359623	322	1.34	0.09
BPSM (BvgA2) run2	1360326	349	1.86	0.03
BPSM (BvgA1) run1	1362628	362	1.71	0.04
BPSM (BvgA1) run1	1370761	345	1.5	0.07
BPSM (BvgA1) run1	1373703	334	3.94	4.15e-05
BPSM (BvgA1) run1	1374999	474	2.93	0.00169
BPSM (BvgA1) run1	1375640	343	2.99	0.00137
BPSM (BvgA1) run1	1376185	336	1.81	0.04
BPSM (BvgA2) run2	1379498	364	6.55	2.81e-11
BPSM (BvgA1) run1	1379508	371	15.77	2.55e-56
BPSM (BvgA1) run1	1380604	372	3.63	0.000144
BPSM (BvgA1) run1	1381529	326	3.29	0.000506
BPSM (BvgA1) run1	1382396	323	16.6	3.57e-62
BPSM (BvgA2) run2	1382400	402	6.06	6.74e-10
BPSM (BvgA2) run2	1383531	394	5.48	2.12e-08
BPSM (BvgA1) run1	1383534	322	16.1	1.34e-58
BPSM (BvgA1) run1	1384804	473	2.71	0.00336
BPSM (BvgA1) run1	1385416	397	2.3	0.01
BPSM (BvgA1) run1	1386860	408	2.64	0.00414
BPSM (BvgA1) run1	1413749	474	1.8	0.04
BPSM (BvgA1) run1	1415085	356	2.68	0.00364
BPSM (BvgA1) run1	1433277	324	1.59	0.06
BPSM (BvgA2) run2	1440304	410	1.4	0.08
BPSM (BvgA2) run2	1441328	256	1.61	0.05
BPSM (BvgA1) run1	1441355	465	3.64	0.000135
BPSM (BvgA2) run2	1472450	327	1.44	0.07
BPSM (BvgA1) run1	1483859	359	1.33	0.09
BPSM (BvgA1) run1	1485561	438	2.37	0.00882
BPSM (BvgA1) run1	1486878	385	2.58	0.0049
BPSM (BvgA1) run1	1488047	360	2.1	0.02
BPSM (BvgA1) run1	1489424	366	1.36	0.09
BPSM (BvgA1) run1	1490549	336	1.5	0.07
BPSM (BvgA1) run1	1491299	332	2.01	0.02
BPSM (BvgA1) run1	1492430	319	2.84	0.00223
BPSM (BvgA2) run2	1493544	332	2.83	0.00235
BPSM (BvgA1) run1	1493554	348	11.32	5.31e-30
BPSM (BvgA1) run1	1494176	320	17.58	1.69e-69
BPSM (BvgA2) run2	1494176	406	5.18	1.1e-07
BPSM (BvgA1) run1	1495206	414	2.6	0.00465
BPSM (BvgA1) run1	1495897	447	5.8	3.35e-09
BPSM (BvgA2) run2	1496098	568	1.71	0.04
BPSM (BvgA1) run1	1497405	326	21.44	2.75e-102
BPSM (BvgA2) run2	1497423	428	6.41	7.05e-11
BPSM (BvgA1) run1	1499176	473	2.11	0.02
BPSM (BvgA1) run1	1500487	473	2.55	0.0054
BPSM (BvgA1) run1	1501543	316	3.04	0.00119
BPSM (BvgA1) run1	1502877	370	2.59	0.0048
BPSM (BvgA1) run1	1503598	468	2.55	0.00543
BPSM (BvgA1) run1	1504172	313	2.12	0.02
BPSM (BvgA1) run1	1505098	443	2.92	0.00174
BPSM (BvgA1) run1	1505902	323	5.55	1.41e-08
BPSM (BvgA2) run2	1505995	464	1.29	0.1
BPSM (BvgA1) run1	1506930	336	1.73	0.04
BPSM (BvgA1) run1	1507409	348	1.67	0.05
BPSM (BvgA1) run1	1508098	370	2.29	0.01
BPSM (BvgA1) run1	1508824	398	2.09	0.02
BPSM (BvgA1) run1	1509264	356	1.95	0.03
BPSM (BvgA2) run2	1510360	378	2.34	0.00952
BPSM (BvgA1) run1	1510385	428	10.21	9.26e-25
BPSM (BvgA1) run1	1511412	344	1.98	0.02
BPSM (BvgA1) run1	1513966	304	1.57	0.06
BPSM (BvgA2) run2	1514483	445	1.42	0.08
BPSM (BvgA1) run1	1517072	460	1.88	0.03
BPSM (BvgA1) run1	1517657	339	1.43	0.08
BPSM (BvgA1) run1	1525731	445	2.95	0.00157
BPSM (BvgA1) run1	1526255	347	2.16	0.02
BPSM (BvgA1) run1	1546577	321	1.74	0.04
BPSM (BvgA1) run1	1548086	410	1.32	0.09
BPSM (BvgA1) run1	1549165	370	1.29	0.1
BPSM (BvgA1) run1	1553237	328	1.32	0.09
BPSM (BvgA1) run1	1555042	472	1.37	0.09
BPSM (BvgA1) run1	1555896	326	2	0.02
BPSM (BvgA1) run1	1558096	459	1.29	0.1
BPSM (BvgA1) run1	1561152	320	4.15	1.64e-05
BPSM (BvgA1) run1	1564113	346	1.89	0.03
BPSM (BvgA1) run1	1564774	325	2.78	0.00272
BPSM (BvgA2) run2	1564826	330	1.53	0.06
BPSM (BvgA1) run1	1565603	423	3.25	0.000579
BPSM (BvgA2) run2	1566214	407	2.02	0.02
BPSM (BvgA1) run1	1569468	473	3.91	4.66e-05
BPSM (BvgA2) run2	1569564	466	3.23	0.000619
BPSM (BvgA1) run1	1570946	349	1.62	0.05
BPSM (BvgA2) run2	1571730	413	1.48	0.07
BPSM (BvgA1) run1	1573749	331	13.21	3.84e-40
BPSM (BvgA2) run2	1573758	361	4.5	3.37e-06
BPSM (BvgA1) run1	1574538	323	12.25	8.82e-35
BPSM (BvgA2) run2	1574601	452	3.62	0.000146
BPSM (BvgA1) run1	1576485	474	2.96	0.00152
BPSM (BvgA1) run1	1577402	330	3.29	0.000504
BPSM (BvgA1) run1	1578570	380	2.04	0.02
BPSM (BvgA1) run1	1580109	415	1.32	0.09
BPSM (BvgA1) run1	1582264	329	1.84	0.03
BPSM (BvgA1) run1	1584121	350	2.35	0.00929
BPSM (BvgA2) run2	1584204	394	1.81	0.04
BPSM (BvgA2) run2	1588487	383	4.04	2.69e-05
BPSM (BvgA1) run1	1588503	351	9.12	3.92e-20
BPSM (BvgA1) run1	1589738	382	1.35	0.09
BPSM (BvgA1) run1	1594255	473	1.32	0.09
BPSM (BvgA1) run1	1598543	332	1.64	0.05
BPSM (BvgA1) run1	1601847	411	1.35	0.09
BPSM (BvgA1) run1	1603033	379	1.76	0.04
BPSM (BvgA1) run1	1612477	354	1.59	0.06
BPSM (BvgA2) run2	1616191	392	1.39	0.08
BPSM (BvgA1) run1	1617480	446	1.43	0.08
BPSM (BvgA1) run1	1618510	440	2.74	0.00304
BPSM (BvgA1) run1	1619042	364	2.17	0.01
BPSM (BvgA1) run1	1627485	326	1.44	0.08
BPSM (BvgA1) run1	1630145	358	1.34	0.09
BPSM (BvgA1) run1	1647043	339	7.83	2.37e-15
BPSM (BvgA2) run2	1647047	292	2.19	0.01
BPSM (BvgA1) run1	1647560	384	6.4	7.58e-11
BPSM (BvgA2) run2	1647570	542	1.45	0.07
BPSM (BvgA1) run1	1648685	466	1.58	0.06
BPSM (BvgA1) run1	1649483	369	3.37	0.00037
BPSM (BvgA1) run1	1650447	334	2.84	0.00226
BPSM (BvgA2) run2	1651015	420	1.55	0.06
BPSM (BvgA1) run1	1654821	351	2.88	0.002
BPSM (BvgA1) run1	1655778	387	2.36	0.00922
BPSM (BvgA1) run1	1656613	345	2.75	0.00297
BPSM (BvgA1) run1	1657243	335	4.62	1.9e-06
BPSM (BvgA1) run1	1658442	218	1.75	0.04
BPSM (BvgA1) run1	1659109	319	2.34	0.00964
BPSM (BvgA2) run2	1659684	320	1.87	0.03
BPSM (BvgA1) run1	1659710	359	5.04	2.3e-07
BPSM (BvgA1) run1	1660353	351	2.42	0.00779
BPSM (BvgA1) run1	1661462	466	1.34	0.09
BPSM (BvgA1) run1	1663421	446	1.39	0.08
BPSM (BvgA1) run1	1670760	393	1.35	0.09
BPSM (BvgA1) run1	1671746	410	1.38	0.08
BPSM (BvgA2) run2	1672380	311	1.29	0.1
BPSM (BvgA1) run1	1674788	335	3.03	0.00122
BPSM (BvgA2) run2	1682958	324	1.53	0.06
BPSM (BvgA1) run1	1684387	376	1.38	0.08
BPSM (BvgA1) run1	1685152	396	1.53	0.06
BPSM (BvgA1) run1	1686530	358	3.73	9.68e-05
BPSM (BvgA1) run1	1687378	318	1.36	0.09
BPSM (BvgA1) run1	1690502	354	1.91	0.03
BPSM (BvgA1) run1	1693749	364	1.6	0.05
BPSM (BvgA1) run1	1699702	319	1.29	0.1
BPSM (BvgA2) run2	1705118	480	2.32	0.01
BPSM (BvgA1) run1	1705164	368	5.61	1.03e-08
BPSM (BvgA1) run1	1705962	316	4.19	1.38e-05
BPSM (BvgA2) run2	1706028	404	3.79	7.5e-05
BPSM (BvgA1) run1	1781307	401	1.43	0.08
BPSM (BvgA1) run1	1790420	328	10.55	2.54e-26
BPSM (BvgA2) run2	1790423	418	3.48	0.000248
BPSM (BvgA1) run1	1791188	336	2.23	0.01
BPSM (BvgA1) run1	1792148	398	2.63	0.00429
BPSM (BvgA1) run1	1793535	364	2.63	0.00424
BPSM (BvgA1) run1	1803749	457	1.34	0.09
BPSM (BvgA1) run1	1805190	430	1.54	0.06
BPSM (BvgA1) run1	1805596	335	1.33	0.09
BPSM (BvgA1) run1	1810104	469	1.42	0.08
BPSM (BvgA1) run1	1811180	349	1.47	0.07
BPSM (BvgA1) run1	1817292	320	1.55	0.06
BPSM (BvgA1) run1	1817792	323	1.42	0.08
BPSM (BvgA2) run2	1833072	434	1.31	0.1
BPSM (BvgA1) run1	1834853	323	2.73	0.00314
BPSM (BvgA1) run1	1836696	319	1.33	0.09
BPSM (BvgA2) run2	1843358	394	1.51	0.07
BPSM (BvgA1) run1	1844770	328	3.65	0.000131
BPSM (BvgA1) run1	1845687	368	3.52	0.000218
BPSM (BvgA1) run1	1846210	425	2.87	0.00203
BPSM (BvgA1) run1	1847249	306	1.65	0.05
BPSM (BvgA1) run1	1851641	335	6.6	2.03e-11
BPSM (BvgA2) run2	1851657	364	3.4	0.000334
BPSM (BvgA1) run1	1857647	316	1.78	0.04
BPSM (BvgA1) run1	1858541	432	6.63	1.65e-11
BPSM (BvgA2) run2	1858553	377	3.5	0.000229
BPSM (BvgA1) run1	1859052	336	3.85	5.94e-05
BPSM (BvgA1) run1	1859619	391	2.12	0.02
BPSM (BvgA1) run1	1860920	425	8.22	9.91e-17
BPSM (BvgA2) run2	1861006	502	2.02	0.02
BPSM (BvgA1) run1	1862018	362	14.43	1.71e-47
BPSM (BvgA2) run2	1862052	622	2.9	0.00185
BPSM (BvgA1) run1	1863201	353	5.88	2.05e-09
BPSM (BvgA1) run1	1864279	328	1.34	0.09
BPSM (BvgA1) run1	1864851	395	2.32	0.01
BPSM (BvgA1) run1	1865829	395	3.4	0.000343
BPSM (BvgA1) run1	1866934	383	3.7	0.000106
BPSM (BvgA1) run1	1867662	320	5.14	1.4e-07
BPSM (BvgA1) run1	1868091	317	5.44	2.64e-08
BPSM (BvgA1) run1	1868972	323	1.85	0.03
BPSM (BvgA1) run1	1870542	454	1.68	0.05
BPSM (BvgA1) run1	1876545	324	1.33	0.09
BPSM (BvgA1) run1	1881162	358	13.39	3.56e-41
BPSM (BvgA2) run2	1881415	645	3.11	0.000943
BPSM (BvgA1) run1	1883516	464	2.04	0.02
BPSM (BvgA1) run1	1884538	328	1.28	0.1
BPSM (BvgA2) run2	1886131	349	1.81	0.04
BPSM (BvgA1) run1	1886141	336	6.52	3.61e-11
BPSM (BvgA1) run1	1888235	330	12.64	6.12e-37
BPSM (BvgA2) run2	1888263	509	3.51	0.000225
BPSM (BvgA2) run2	1889109	412	1.84	0.03
BPSM (BvgA2) run2	1898815	323	2.2	0.01
BPSM (BvgA2) run2	1900073	371	2.89	0.00195
BPSM (BvgA1) run1	1900114	331	5.66	7.56e-09
BPSM (BvgA1) run1	1926154	354	1.3	0.1
BPSM (BvgA2) run2	1931441	346	2.37	0.0089
BPSM (BvgA1) run1	1931466	347	6.17	3.47e-10
BPSM (BvgA1) run1	1933893	373	1.74	0.04
BPSM (BvgA2) run2	1934970	335	1.3	0.1
BPSM (BvgA2) run2	1936347	374	1.31	0.1
BPSM (BvgA1) run1	1938452	337	1.43	0.08
BPSM (BvgA2) run2	1940087	329	1.91	0.03
BPSM (BvgA1) run1	1940106	374	5.59	1.15e-08
BPSM (BvgA1) run1	1941256	338	2.85	0.00217
BPSM (BvgA1) run1	1941953	357	2.29	0.01
BPSM (BvgA1) run1	1946384	330	1.95	0.03
BPSM (BvgA1) run1	1956477	472	2.64	0.00419
BPSM (BvgA2) run2	1956531	379	2.54	0.00556
BPSM (BvgA2) run2	1963006	383	3.47	0.00026
BPSM (BvgA1) run1	1963018	338	13.23	3.03e-40
BPSM (BvgA1) run1	1964104	366	5.5	1.85e-08
BPSM (BvgA2) run2	1964114	374	1.31	0.1
BPSM (BvgA1) run1	1965390	337	5.2	9.97e-08
BPSM (BvgA1) run1	1965986	351	2.16	0.02
BPSM (BvgA1) run1	1966439	406	2.49	0.00644
BPSM (BvgA1) run1	1968587	319	29.15	3.64e-187
BPSM (BvgA2) run2	1968654	484	5.55	1.47e-08
BPSM (BvgA1) run1	1970484	344	5.66	7.46e-09
BPSM (BvgA1) run1	1971427	358	4.81	7.39e-07
BPSM (BvgA1) run1	1972247	414	5.14	1.37e-07
BPSM (BvgA1) run1	1973739	473	4.91	4.47e-07
BPSM (BvgA1) run1	1974833	423	4.35	6.95e-06
BPSM (BvgA2) run2	1976049	313	2.19	0.01
BPSM (BvgA1) run1	1976063	345	3.15	0.00083
BPSM (BvgA1) run1	1977182	358	5.11	1.59e-07
BPSM (BvgA1) run1	1977986	316	3.88	5.16e-05
BPSM (BvgA1) run1	1978551	401	3.15	0.000805
BPSM (BvgA1) run1	1979809	362	20.68	2.75e-95
BPSM (BvgA2) run2	1979892	451	4.68	1.4e-06
BPSM (BvgA1) run1	1980993	335	2.64	0.00419
BPSM (BvgA1) run1	1981867	335	2.24	0.01
BPSM (BvgA1) run1	1982324	317	2.34	0.00973
BPSM (BvgA1) run1	1983025	394	2.16	0.02
BPSM (BvgA1) run1	1983975	370	1.52	0.06
BPSM (BvgA1) run1	1984569	340	1.66	0.05
BPSM (BvgA1) run1	1985423	316	3.08	0.00105
BPSM (BvgA1) run1	1986668	358	3.55	0.000194
BPSM (BvgA1) run1	1989871	342	2.06	0.02
BPSM (BvgA1) run1	2016185	473	1.36	0.09
BPSM (BvgA1) run1	2018885	474	1.67	0.05
BPSM (BvgA1) run1	2049292	349	5.5	1.91e-08
BPSM (BvgA2) run2	2049355	422	3.99	3.31e-05
BPSM (BvgA1) run1	2086186	328	1.79	0.04
BPSM (BvgA1) run1	2087349	356	1.5	0.07
BPSM (BvgA1) run1	2088523	420	2.05	0.02
BPSM (BvgA2) run2	2101021	393	2.38	0.00867
BPSM (BvgA1) run1	2101062	347	6.09	5.54e-10
BPSM (BvgA2) run2	2103032	439	4.61	2.05e-06
BPSM (BvgA1) run1	2103046	336	6.37	9.72e-11
BPSM (BvgA1) run1	2117671	377	1.78	0.04
BPSM (BvgA1) run1	2118419	437	1.29	0.1
BPSM (BvgA1) run1	2124127	317	2.63	0.00421
BPSM (BvgA1) run1	2124662	323	1.58	0.06
BPSM (BvgA1) run1	2126009	368	1.78	0.04
BPSM (BvgA1) run1	2133999	327	3.29	0.000507
BPSM (BvgA1) run1	2148013	397	4.79	8.17e-07
BPSM (BvgA2) run2	2148289	589	1.37	0.08
BPSM (BvgA1) run1	2154723	427	3.44	0.000294
BPSM (BvgA2) run2	2154744	396	1.42	0.08
BPSM (BvgA1) run1	2155763	392	1.36	0.09
BPSM (BvgA1) run1	2164005	337	1.79	0.04
BPSM (BvgA1) run1	2164569	325	1.37	0.09
BPSM (BvgA2) run2	2166608	370	1.44	0.07
BPSM (BvgA1) run1	2167886	425	1.72	0.04
BPSM (BvgA1) run1	2170660	334	4.55	2.63e-06
BPSM (BvgA2) run2	2170701	407	1.37	0.08
BPSM (BvgA1) run1	2172330	403	1.41	0.08
BPSM (BvgA2) run2	2173308	402	1.48	0.07
BPSM (BvgA1) run1	2174757	346	4.6	2.07e-06
BPSM (BvgA1) run1	2213345	417	1.7	0.04
BPSM (BvgA2) run2	2213382	408	3.06	0.00109
BPSM (BvgA1) run1	2226455	337	2.05	0.02
BPSM (BvgA2) run2	2229072	323	1.9	0.03
BPSM (BvgA1) run1	2246301	328	1.35	0.09
BPSM (BvgA2) run2	2258749	363	1.44	0.07
BPSM (BvgA1) run1	2263724	317	1.32	0.09
BPSM (BvgA1) run1	2265201	378	1.51	0.07
BPSM (BvgA1) run1	2266802	323	1.58	0.06
BPSM (BvgA1) run1	2269472	462	1.75	0.04
BPSM (BvgA1) run1	2271137	344	1.86	0.03
BPSM (BvgA1) run1	2274858	323	1.36	0.09
BPSM (BvgA1) run1	2276354	471	1.81	0.04
BPSM (BvgA1) run1	2283085	327	1.69	0.05
BPSM (BvgA1) run1	2286944	410	1.59	0.06
BPSM (BvgA1) run1	2287854	429	1.47	0.07
BPSM (BvgA2) run2	2287892	378	1.61	0.05
BPSM (BvgA2) run2	2289140	336	2.54	0.00552
BPSM (BvgA1) run1	2289160	327	3.72	0.000101
BPSM (BvgA2) run2	2290385	390	1.77	0.04
BPSM (BvgA1) run1	2290445	339	4.85	6.07e-07
BPSM (BvgA1) run1	2291102	331	4.53	2.98e-06
BPSM (BvgA1) run1	2292109	321	1.7	0.04
BPSM (BvgA2) run2	2293346	334	1.54	0.06
BPSM (BvgA1) run1	2293357	473	1.96	0.02
BPSM (BvgA1) run1	2294871	473	1.99	0.02
BPSM (BvgA1) run1	2295756	467	2.58	0.00491
BPSM (BvgA1) run1	2296265	329	1.98	0.02
BPSM (BvgA1) run1	2301638	334	13.92	2.5e-44
BPSM (BvgA2) run2	2301642	440	4.49	3.63e-06
BPSM (BvgA2) run2	2302883	325	2.12	0.02
BPSM (BvgA1) run1	2302917	391	9.25	1.1e-20
BPSM (BvgA1) run1	2304103	335	2.64	0.00416
BPSM (BvgA2) run2	2305396	402	2.38	0.0087
BPSM (BvgA1) run1	2305430	473	7.04	9.86e-13
BPSM (BvgA1) run1	2306712	384	2.16	0.02
BPSM (BvgA1) run1	2307859	319	5.39	3.57e-08
BPSM (BvgA2) run2	2307909	373	1.5	0.07
BPSM (BvgA1) run1	2309108	334	1.84	0.03
BPSM (BvgA1) run1	2311180	470	3.43	0.000305
BPSM (BvgA1) run1	2312089	397	2.5	0.00616
BPSM (BvgA1) run1	2313833	360	2.95	0.0016
BPSM (BvgA1) run1	2314827	317	2.38	0.00864
BPSM (BvgA1) run1	2315802	362	2.63	0.0043
BPSM (BvgA1) run1	2317428	360	1.31	0.1
BPSM (BvgA1) run1	2318114	433	1.58	0.06
BPSM (BvgA1) run1	2319943	348	6.14	4.25e-10
BPSM (BvgA2) run2	2319957	351	2.19	0.01
BPSM (BvgA1) run1	2324273	452	1.47	0.07
BPSM (BvgA1) run1	2324905	322	3.03	0.00123
BPSM (BvgA1) run1	2339328	362	1.86	0.03
BPSM (BvgA1) run1	2339904	322	3.34	0.000426
BPSM (BvgA2) run2	2340006	403	2.22	0.01
BPSM (BvgA1) run1	2347570	450	5.2	1e-07
BPSM (BvgA2) run2	2347580	438	2.29	0.01
BPSM (BvgA1) run1	2353178	361	2.98	0.00143
BPSM (BvgA2) run2	2353205	356	1.41	0.08
BPSM (BvgA1) run1	2355878	336	2.41	0.008
BPSM (BvgA1) run1	2362933	318	15.41	7.49e-54
BPSM (BvgA2) run2	2362968	427	5.18	1.11e-07
BPSM (BvgA1) run1	2364289	336	1.5	0.07
BPSM (BvgA1) run1	2370946	334	2.06	0.02
BPSM (BvgA1) run1	2383171	337	7.29	1.58e-13
BPSM (BvgA2) run2	2383194	370	3.69	0.000113
BPSM (BvgA1) run1	2385317	459	2.29	0.01
BPSM (BvgA1) run1	2386223	393	2.9	0.00188
BPSM (BvgA2) run2	2386295	453	2.34	0.00972
BPSM (BvgA1) run1	2387716	330	2.16	0.02
BPSM (BvgA1) run1	2388606	389	11.79	2.09e-32
BPSM (BvgA2) run2	2388659	450	2.89	0.00193
BPSM (BvgA1) run1	2407854	456	5	2.87e-07
BPSM (BvgA2) run2	2407900	343	2.56	0.00523
BPSM (BvgA1) run1	2433305	359	2.89	0.00194
BPSM (BvgA1) run1	2435240	470	1.38	0.08
BPSM (BvgA1) run1	2436622	317	1.3	0.1
BPSM (BvgA1) run1	2437398	347	1.73	0.04
BPSM (BvgA1) run1	2438204	361	3.44	0.000288
BPSM (BvgA1) run1	2439443	413	1.96	0.03
BPSM (BvgA1) run1	2440800	408	2.48	0.00664
BPSM (BvgA1) run1	2441624	360	13.71	4.4e-43
BPSM (BvgA2) run2	2441625	377	7.08	7.17e-13
BPSM (BvgA1) run1	2447892	269	2.65	0.00404
BPSM (BvgA2) run2	2447896	338	3.65	0.00013
BPSM (BvgA1) run1	2451179	397	1.3	0.1
BPSM (BvgA1) run1	2452715	402	3.61	0.000153
BPSM (BvgA2) run2	2452721	307	1.58	0.06
BPSM (BvgA1) run1	2453328	349	2.79	0.00267
BPSM (BvgA1) run1	2453928	473	3.21	0.000655
BPSM (BvgA1) run1	2454969	346	1.84	0.03
BPSM (BvgA1) run1	2458431	324	1.55	0.06
BPSM (BvgA1) run1	2459411	363	4.05	2.56e-05
BPSM (BvgA2) run2	2459424	359	1.81	0.04
BPSM (BvgA1) run1	2459905	360	2.05	0.02
BPSM (BvgA1) run1	2462118	362	1.68	0.05
BPSM (BvgA1) run1	2464619	325	1.62	0.05
[truncated: 1,160 more rows]

[truncated: 3 more sheets: Tab 6, Tab 7, Legends]
